# Supplementary material for: New Components of Drosophila Leg Development Identified through Genome Wide Association Studies
Source: PLoS One. 2013 Apr 1;8(4):e60261. doi: 10.1371/journal.pone.0060261 (PMC3613359; doi:10.1371/journal.pone.0060261)
Supplement: Table S1 — Leg measurements. (CSV) [file pone.0060261.s003.csv]

Line	Sex	T1_T2	Expt	Vial	Fly	Femur	Tibia	Tarsus	Total	pc_fe	pc_ti	pc_ta
line_101	F	T2	expt_55	vial_1	fly_3	99.8	111.9	114.8	326.5	30.56661562	34.272588055	35.160796325
line_101	F	T2	expt_55	vial_1	fly_2	99.8	111.5	114.4	325.7	30.641694811	34.23395763	35.124347559
line_101	F	T2	expt_55	vial_3	fly_3	99.1	111.4	114.7	325.2	30.473554736	34.255842558	35.270602706
line_101	F	T2	expt_55	vial_3	fly_1	97.8	112.3	114.8	324.9	30.101569714	34.564481379	35.333948907
line_101	F	T2	expt_55	vial_4	fly_3	97.7	111.1	110.7	319.5	30.579029734	34.773082942	34.647887324
line_101	F	T2	expt_55	vial_4	fly_2	97.7	114.6	114.3	326.6	29.914268218	35.088793631	34.996938151
line_101	F	T2	expt_55	vial_3	fly_2	97	110.5	113.9	321.4	30.180460485	34.380833852	35.438705663
line_101	F	T2	expt_55	vial_2	fly_1	96.7	112.3	116.1	325.1	29.74469394	34.543217472	35.712088588
line_101	F	T2	expt_55	vial_1	fly_1	96.7	110.1	112.2	319	30.313479624	34.514106583	35.172413793
line_101	F	T2	expt_55	vial_2	fly_2	96.5	110.5	111.3	318.3	30.317310713	34.715677034	34.967012253
line_101	F	T2	expt_55	vial_4	fly_1	95.6	108.4	113.1	317.1	30.148218228	34.184799748	35.666982025
line_101	M	T2	expt_55	vial_1	fly_2	95.1	106.3	127.4	328.8	28.923357664	32.329683698	38.746958637
line_101	M	T2	expt_55	vial_4	fly_3	94.9	107	113.1	315	30.126984127	33.968253968	35.904761905
line_101	F	T2	expt_55	vial_2	fly_3	94.6	109.2	111.8	315.6	29.974651458	34.600760456	35.424588086
line_101	M	T2	expt_55	vial_1	fly_3	93.7	107	116.3	317	29.558359621	33.753943218	36.687697161
line_101	M	T2	expt_55	vial_4	fly_2	93	103.1	113.6	309.7	30.029060381	33.290280917	36.680658702
line_101	M	T2	expt_55	vial_3	fly_3	92.6	105.2	113.4	311.2	29.755784062	33.804627249	36.439588689
line_101	M	T2	expt_55	vial_3	fly_1	92.4	104.9	115.8	313.1	29.511338231	33.503672948	36.984988821
line_101	M	T2	expt_55	vial_3	fly_2	92.3	105.6	112.5	310.4	29.735824742	34.020618557	36.243556701
line_101	M	T2	expt_55	vial_1	fly_1	90.9	103.9	114	308.8	29.436528497	33.646373057	36.917098446
line_101	M	T2	expt_55	vial_4	fly_1	89.6	102.3	111.5	303.4	29.531970995	33.717864206	36.750164799
line_101	M	T2	expt_55	vial_2	fly_2	86.4	98.9	106.4	291.7	29.61947206	33.904696606	36.475831334
line_101	M	T2	expt_55	vial_2	fly_1	84.2	97.2	105.9	287.3	29.307344239	33.832231117	36.860424643
line_101	M	T2	expt_55	vial_2	fly_3	82.1	94.3	104.2	280.6	29.25873129	33.606557377	37.134711333
line_105	F	T2	expt_55	vial_2	fly_3	93.7	105.6	120.4	319.7	29.308726931	33.030966531	37.660306537
line_105	F	T2	expt_55	vial_3	fly_2	94.2	105.7	123.5	323.4	29.128014842	32.683982684	38.188002474
line_105	F	T2	expt_55	vial_4	fly_2	96.8	111.1	125.2	333.1	29.06034224	33.353347343	37.586310417
line_105	F	T2	expt_55	vial_1	fly_3	93.5	106.6	122.3	322.4	29.001240695	33.064516129	37.934243176
line_105	F	T2	expt_55	vial_4	fly_1	93.4	108.4	124.6	326.4	28.615196078	33.210784314	38.174019608
line_105	F	T2	expt_55	vial_2	fly_2	93.4	105.6	121.9	320.9	29.105640386	32.907447803	37.986911811
line_105	F	T2	expt_55	vial_3	fly_1	93	105.1	123.2	321.3	28.944911298	32.710862123	38.34422658
line_105	F	T2	expt_55	vial_4	fly_3	92.9	106.6	121.6	321.1	28.931796948	33.198380567	37.869822485
line_105	F	T2	expt_55	vial_3	fly_3	92.7	104.1	123	319.8	28.986866792	32.551594747	38.461538462
line_105	F	T2	expt_55	vial_2	fly_1	92.2	105.3	121.7	319.2	28.884711779	32.988721805	38.126566416
line_105	F	T2	expt_55	vial_1	fly_1	90.5	102.2	117.8	310.5	29.146537842	32.914653784	37.938808374
line_105	F	T2	expt_55	vial_1	fly_2	90.2	103.1	115.9	309.2	29.172056921	33.344113842	37.483829237
line_105	M	T2	expt_55	vial_4	fly_2	88.9	102.4	122.9	314.2	28.294080204	32.590706556	39.11521324
line_105	M	T2	expt_55	vial_3	fly_3	87.8	99.5	121.3	308.6	28.451069345	32.242384964	39.30654569
line_105	M	T2	expt_55	vial_1	fly_3	87.2	99.3	122.1	308.6	28.256642903	32.17757615	39.565780946
line_105	M	T2	expt_55	vial_4	fly_1	86.9	101.9	119.5	308.3	28.186831009	33.052221862	38.760947129
line_105	M	T2	expt_55	vial_4	fly_3	85.7	97.1	121	303.8	28.209348255	31.961816985	39.82883476
line_105	M	T2	expt_55	vial_2	fly_1	85.7	99.4	120.5	305.6	28.043193717	32.52617801	39.430628272
line_105	M	T2	expt_55	vial_2	fly_3	85.3	94.9	117.4	297.6	28.662634409	31.88844086	39.448924731
line_105	M	T2	expt_55	vial_1	fly_2	85.3	98.2	118.9	302.4	28.207671958	32.473544974	39.318783069
line_105	M	T2	expt_55	vial_2	fly_2	84.9	96.3	119.8	301	28.205980066	31.993355482	39.800664452
line_105	M	T2	expt_55	vial_3	fly_2	84.5	95.4	116.9	296.8	28.470350404	32.142857143	39.386792453
line_105	M	T2	expt_55	vial_1	fly_1	80.2	90.5	112.2	282.9	28.349240014	31.99010251	39.660657476
line_105	M	T2	expt_55	vial_3	fly_1	78.9	89.4	108.8	277.1	28.47347528	32.262721039	39.263803681
line_109	F	T2	expt_55	vial_2	fly_3	94.1	107	112.2	313.3	30.035110118	34.152569422	35.81232046
line_109	F	T2	expt_55	vial_4	fly_1	94.7	104.7	108.1	307.5	30.796747967	34.048780488	35.154471545
line_109	F	T2	expt_55	vial_3	fly_2	95.5	106.3	116.7	318.5	29.984301413	33.375196232	36.640502355
line_109	F	T2	expt_55	vial_3	fly_3	93.4	104.8	116.8	315	29.650793651	33.26984127	37.079365079
line_109	F	T2	expt_55	vial_3	fly_1	93.1	105.5	114.1	312.7	29.772945315	33.738407419	36.488647266
line_109	F	T2	expt_55	vial_4	fly_3	92.8	101.2	112.6	306.6	30.267449446	33.007175473	36.725375082
line_109	F	T2	expt_55	vial_2	fly_1	92.6	103.8	104.7	301.1	30.753902358	34.473596812	34.77250083
line_109	F	T2	expt_55	vial_4	fly_2	92.5	102.2	108.9	303.6	30.467720685	33.662714097	35.869565217
line_109	F	T2	expt_55	vial_2	fly_2	92.5	103.6	112.7	308.8	29.954663212	33.549222798	36.49611399
line_109	F	T2	expt_55	vial_1	fly_2	92	103.2	112.2	307.4	29.92843201	33.571893299	36.499674691
line_109	F	T2	expt_55	vial_1	fly_3	91.9	102.6	112.6	307.1	29.925105829	33.409312927	36.665581244
line_109	M	T2	expt_55	vial_3	fly_3	90.3	102	115.2	307.5	29.365853659	33.170731707	37.463414634
line_109	M	T2	expt_55	vial_2	fly_3	88.5	100.1	113.9	302.5	29.256198347	33.090909091	37.652892562
line_109	M	T2	expt_55	vial_1	fly_3	88	98.5	112.5	299	29.431438127	32.943143813	37.62541806
line_109	M	T2	expt_55	vial_3	fly_2	87.4	99.2	112.1	298.7	29.260127218	33.210579176	37.529293606
line_109	M	T2	expt_55	vial_3	fly_1	86.9	98.9	112.5	298.3	29.131746564	33.154542407	37.713711029
line_109	M	T2	expt_55	vial_4	fly_2	86.7	100.3	112.4	299.4	28.957915832	33.500334001	37.541750167
line_109	M	T2	expt_55	vial_2	fly_1	86.5	98	113.7	298.2	29.007377599	32.863849765	38.128772636
line_109	M	T2	expt_55	vial_4	fly_1	86.1	98.7	114.2	299	28.795986622	33.010033445	38.193979933
line_109	M	T2	expt_55	vial_2	fly_2	85.1	96.1	112.1	293.3	29.014660757	32.765086942	38.220252301
line_109	F	T2	expt_55	vial_1	fly_1	84.5	97.8	105.5	287.8	29.36066713	33.981931897	36.657400973
line_109	M	T2	expt_55	vial_4	fly_3	84.5	96.8	112.8	294.1	28.731723903	32.913974838	38.354301258
line_109	M	T2	expt_55	vial_1	fly_2	83.3	95.7	107.1	286.1	29.115693813	33.449842712	37.434463474
line_109	M	T2	expt_55	vial_1	fly_1	82.4	92.9	106.4	281.7	29.250976216	32.978345758	37.770678026
line_129	F	T2	expt_55	vial_3	fly_1	95.3	106.9	108.4	310.6	30.682549903	34.417256922	34.900193175
line_129	F	T2	expt_55	vial_4	fly_2	95.8	110.4	109.5	315.7	30.345264492	34.969908141	34.684827368
line_129	F	T2	expt_55	vial_4	fly_3	96.7	108.5	111.4	316.6	30.543272268	34.27037271	35.186355022
line_129	F	T2	expt_55	vial_2	fly_2	95	105.5	106.9	307.4	30.904359141	34.320104099	34.77553676
line_129	F	T2	expt_55	vial_1	fly_3	94.6	104.8	106.8	306.2	30.894839974	34.225996081	34.879163945
line_129	F	T2	expt_55	vial_2	fly_3	94.5	105.2	111.5	311.2	30.366323907	33.804627249	35.829048843
line_129	F	T2	expt_55	vial_1	fly_2	94.4	106.3	108.7	309.4	30.510665805	34.356819651	35.132514544
line_129	F	T2	expt_55	vial_1	fly_1	94.4	106.7	105.7	306.8	30.769230769	34.778357236	34.452411995
line_129	F	T2	expt_55	vial_3	fly_2	93.8	106.2	107.8	307.8	30.474333983	34.502923977	35.02274204
line_129	F	T2	expt_55	vial_3	fly_3	93.4	105.8	109.8	309	30.226537217	34.239482201	35.533980583
line_129	F	T2	expt_55	vial_4	fly_1	93.1	105.1	107.2	305.4	30.484610347	34.413883432	35.101506221
line_129	M	T2	expt_55	vial_3	fly_1	93	103.4	110.9	307.3	30.263586072	33.647901074	36.088512854
line_129	F	T2	expt_55	vial_2	fly_1	92.8	106.6	106.4	305.8	30.346631785	34.859385219	34.793982995
line_129	M	T2	expt_55	vial_4	fly_3	91.8	102.9	111.8	306.5	29.951060359	33.572593801	36.47634584
line_129	M	T2	expt_55	vial_4	fly_1	90.6	101.2	109.7	301.5	30.049751244	33.565505804	36.384742952
line_129	M	T2	expt_55	vial_3	fly_3	90.6	103.5	112.1	306.2	29.588504246	33.801436969	36.610058785
line_129	M	T2	expt_55	vial_4	fly_2	90.2	100.9	109.7	300.8	29.986702128	33.543882979	36.469414894
line_129	M	T2	expt_55	vial_2	fly_1	90.2	101	109.3	300.5	30.016638935	33.610648918	36.372712146
line_129	M	T2	expt_55	vial_3	fly_2	90	102.6	108.4	301	29.900332226	34.086378738	36.013289037
line_129	M	T2	expt_55	vial_1	fly_1	89.6	101.9	109.9	301.4	29.727936297	33.808891838	36.463171865
line_129	M	T2	expt_55	vial_2	fly_3	89.4	100.7	109.8	299.9	29.809936646	33.577859286	36.612204068
line_129	M	T2	expt_55	vial_1	fly_3	88.4	98.9	108.2	295.5	29.915397631	33.468697124	36.615905245
line_129	M	T2	expt_55	vial_2	fly_2	88.2	97.1	107.2	292.5	30.153846154	33.196581197	36.64957265
line_129	M	T2	expt_55	vial_1	fly_2	84.5	94.8	102.4	281.7	29.996450124	33.652822151	36.350727725
line_136	F	T2	expt_45	vial_3	fly_2	104.1	113.5	118	335.6	31.019070322	33.820023838	35.16090584
line_136	F	T2	expt_45	vial_1	fly_3	104.3	121.3	125.2	350.8	29.732041049	34.578107184	35.689851767
line_136	F	T2	expt_45	vial_2	fly_1	105.2	119.7	126.1	351	29.971509972	34.102564103	35.925925926
line_136	F	T2	expt_45	vial_2	fly_3	104.1	117	124.2	345.3	30.147697654	33.883579496	35.96872285
line_136	F	T2	expt_45	vial_4	fly_2	103.1	117.8	125.8	346.7	29.737525238	33.977502163	36.284972599
line_136	F	T2	expt_45	vial_4	fly_1	102.9	117.2	126.1	346.2	29.72270364	33.853264009	36.424032351
line_136	F	T2	expt_45	vial_1	fly_2	102.9	116.6	123.2	342.7	30.026262037	34.023927633	35.94981033
line_136	F	T2	expt_45	vial_3	fly_1	102.7	117.8	123.6	344.1	29.845975007	34.234234234	35.919790759
line_136	F	T2	expt_45	vial_1	fly_1	102.1	120.6	123.8	346.5	29.466089466	34.805194805	35.728715729
line_136	F	T2	expt_45	vial_3	fly_3	102	115.9	121.7	339.6	30.035335689	34.128386337	35.836277974
line_136	F	T2	expt_45	vial_4	fly_3	100.7	115.3	124.7	340.7	29.556794834	33.842089815	36.601115351
line_136	M	T2	expt_45	vial_3	fly_1	98.5	110.3	125.3	334.1	29.482190961	33.014067644	37.503741395
line_136	M	T2	expt_45	vial_2	fly_2	98.5	112.9	126	337.4	29.19383521	33.461766449	37.34439834
line_136	M	T2	expt_45	vial_1	fly_2	96.9	111.6	124	332.5	29.142857143	33.563909774	37.293233083
line_136	M	T2	expt_45	vial_3	fly_3	96.8	109.7	124.1	330.6	29.280096794	33.182093164	37.537810042
line_136	M	T2	expt_45	vial_1	fly_1	96.8	109.6	123.7	330.1	29.324447137	33.202059982	37.473492881
line_136	M	T2	expt_45	vial_4	fly_1	96.7	109.5	124	330.2	29.285281647	33.16172017	37.552998183
line_136	M	T2	expt_45	vial_4	fly_2	96.3	109	122.9	328.2	29.341864717	33.211456429	37.446678854
line_136	M	T2	expt_45	vial_2	fly_1	95.7	111.4	125.4	332.5	28.781954887	33.503759398	37.714285714
line_136	M	T2	expt_45	vial_2	fly_3	94.8	110.6	123.1	328.5	28.858447489	33.668188737	37.473363775
line_136	M	T2	expt_45	vial_1	fly_3	94.8	106.2	122.5	323.5	29.304482226	32.828438949	37.867078825
line_136	M	T2	expt_45	vial_4	fly_3	94	107.4	121.7	323.1	29.093160012	33.240482823	37.666357165
line_136	M	T2	expt_45	vial_3	fly_2	93	107.4	122	322.4	28.846153846	33.312655087	37.841191067
line_136	F	T2	expt_45	vial_2	fly_2	88.1	87	98.3	273.4	32.223847842	31.82150695	35.954645208
line_138	F	T2	expt_55	vial_3	fly_1	97.2	108.1	118.6	323.9	30.009262118	33.374498302	36.61623958
line_138	F	T2	expt_55	vial_4	fly_3	97.3	110.1	119.5	326.9	29.764453961	33.680024472	36.555521566
line_138	F	T2	expt_55	vial_1	fly_3	97.4	108.5	117.6	323.5	30.108191654	33.539412674	36.352395672
line_138	F	T2	expt_55	vial_2	fly_1	97	108.3	116.4	321.7	30.152315822	33.664905191	36.182778987
line_138	F	T2	expt_55	vial_4	fly_1	95.4	106.2	118.5	320.1	29.803186504	33.177132146	37.01968135
line_138	F	T2	expt_55	vial_3	fly_2	94.7	108	118.5	321.2	29.483188045	33.623910336	36.892901619
line_138	F	T2	expt_55	vial_4	fly_2	94.1	106.6	116.3	317	29.684542587	33.627760252	36.687697161
line_138	F	T2	expt_55	vial_2	fly_3	93.9	103.5	115.9	313.3	29.97127354	33.035429301	36.993297159
line_138	M	T2	expt_55	vial_3	fly_2	92.6	103.1	117.2	312.9	29.594119527	32.949824225	37.456056248
line_138	F	T2	expt_55	vial_1	fly_2	92.5	103.1	108.5	304.1	30.417625781	33.903321276	35.679052943
line_138	M	T2	expt_55	vial_3	fly_3	91.7	102	116.1	309.8	29.599741769	32.924467398	37.475790833
line_138	M	T2	expt_55	vial_2	fly_1	91.6	103.1	119.4	314.1	29.162687042	32.82394142	38.013371538
line_138	M	T2	expt_55	vial_2	fly_3	90.6	100.1	114.8	305.5	29.656301146	32.765957447	37.577741408
line_138	F	T2	expt_55	vial_3	fly_3	90.3	102.6	111.3	304.2	29.684418146	33.727810651	36.587771203
line_138	M	T2	expt_55	vial_4	fly_1	90.3	101.2	112.3	303.8	29.723502304	33.311389072	36.965108624
line_138	M	T2	expt_55	vial_2	fly_2	90.3	101.8	119.3	311.4	28.998073218	32.691072575	38.310854207
line_138	M	T2	expt_55	vial_3	fly_1	89.5	102.7	116.6	308.8	28.983160622	33.257772021	37.759067358
line_138	F	T2	expt_55	vial_1	fly_1	89.4	101.1	109.9	300.4	29.760319574	33.655126498	36.584553928
line_138	M	T2	expt_55	vial_4	fly_3	89.3	100.2	115.6	305.1	29.269092101	32.841691249	37.88921665
line_138	M	T2	expt_55	vial_1	fly_3	89.3	98	114.3	301.6	29.608753316	32.4933687	37.897877984
line_138	F	T2	expt_55	vial_2	fly_2	89.2	100.1	108.5	297.8	29.952988583	33.613163197	36.43384822
line_138	M	T2	expt_55	vial_1	fly_1	88.4	99.5	118.5	306.4	28.851174935	32.473890339	38.674934726
line_138	M	T2	expt_55	vial_1	fly_2	88.3	98.7	113.6	300.6	29.374584165	32.834331337	37.791084498
line_138	M	T2	expt_55	vial_4	fly_2	87.2	99.3	113.8	300.3	29.037629038	33.066933067	37.895437895
line_142	F	T2	expt_55	vial_1	fly_1	100.6	114.2	122.1	336.9	29.860492728	33.897298902	36.24220837
line_142	F	T2	expt_55	vial_4	fly_2	101	115.2	122.6	338.8	29.811097993	34.002361275	36.186540732
line_142	F	T2	expt_55	vial_3	fly_3	102	116	123.5	341.5	29.868228404	33.967789165	36.16398243
line_142	F	T2	expt_55	vial_4	fly_3	100.5	112.9	125.2	338.6	29.681039575	33.343177791	36.975782634
line_142	F	T2	expt_55	vial_1	fly_2	100.2	114.3	121.5	336	29.821428571	34.017857143	36.160714286
line_142	F	T2	expt_55	vial_1	fly_3	99.5	113.5	121.8	334.8	29.719235364	33.90083632	36.379928315
line_142	F	T2	expt_55	vial_4	fly_1	99.1	112.7	120.2	332	29.84939759	33.945783133	36.204819277
line_142	F	T2	expt_55	vial_2	fly_2	99	113.8	121.7	334.5	29.596412556	34.020926756	36.382660688
line_142	M	T2	expt_55	vial_2	fly_1	98.5	108.7	120.1	327.3	30.094714329	33.211121295	36.694164375
line_142	F	T2	expt_55	vial_2	fly_1	98.3	111.8	120	330.1	29.778854892	33.868524689	36.352620418
line_142	F	T2	expt_55	vial_3	fly_2	98.1	113.4	123.6	335.1	29.27484333	33.840644584	36.884512086
line_142	M	T2	expt_55	vial_4	fly_3	97.5	110.8	122.8	331.1	29.447296889	33.464210208	37.088492902
line_142	F	T2	expt_55	vial_3	fly_1	97.3	111.7	121	330	29.484848485	33.848484848	36.666666667
line_142	M	T2	expt_55	vial_4	fly_2	96.1	109.7	123.5	329.3	29.1831157	33.313088369	37.503795931
line_142	M	T2	expt_55	vial_3	fly_1	95.3	106.5	120.8	322.6	29.541227526	33.013019219	37.445753255
line_142	M	T2	expt_55	vial_1	fly_1	95.3	108.7	119.2	323.2	29.486386139	33.632425743	36.881188119
line_142	M	T2	expt_55	vial_2	fly_3	95	108.4	120.8	324.2	29.302899445	33.436150524	37.260950031
line_142	M	T2	expt_55	vial_1	fly_3	94.8	106.4	120.2	321.4	29.495955196	33.105164904	37.3988799
line_142	F	T2	expt_55	vial_2	fly_3	93.9	105.5	116.9	316.3	29.687006007	33.35441037	36.958583623
line_142	M	T2	expt_55	vial_3	fly_3	93.9	107.2	120.2	321.3	29.225023343	33.364456894	37.410519763
line_142	M	T2	expt_55	vial_2	fly_2	93.9	106.9	120.3	321.1	29.243226409	33.291809405	37.464964186
line_142	M	T2	expt_55	vial_4	fly_1	92.8	106.8	121	320.6	28.945726762	33.312538989	37.741734248
line_142	M	T2	expt_55	vial_3	fly_2	91.5	104	121.4	316.9	28.87346166	32.817923635	38.308614705
line_142	M	T2	expt_55	vial_1	fly_2	90.4	105.8	120.7	316.9	28.526349006	33.38592616	38.087724834
line_149	F	T2	expt_45	vial_2	fly_1	95.2	101.8	109.9	306.9	31.019876181	33.170413816	35.809710003
line_149	M	T2	expt_45	vial_1	fly_3	95.3	101.6	115.8	312.7	30.476495043	32.491205628	37.032299328
line_149	F	T2	expt_45	vial_2	fly_3	96.3	106.5	115.1	317.9	30.292544825	33.501100975	36.206354199
line_149	F	T2	expt_45	vial_1	fly_2	94.2	105.8	113.4	313.4	30.057434588	33.758774729	36.183790683
line_149	F	T2	expt_45	vial_2	fly_2	93.8	106.7	111.5	312	30.064102564	34.198717949	35.737179487
line_149	F	T2	expt_45	vial_1	fly_1	93.7	106.5	118.2	318.4	29.42839196	33.448492462	37.123115578
line_149	F	T2	expt_45	vial_3	fly_2	93.1	103.7	114.6	311.4	29.897238279	33.301220295	36.801541426
line_149	F	T2	expt_45	vial_3	fly_3	93	104.6	111.8	309.4	30.058177117	33.807369101	36.134453782
line_149	M	T2	expt_45	vial_1	fly_2	92.8	104.3	118.5	315.6	29.404309252	33.048162231	37.547528517
line_149	F	T2	expt_45	vial_4	fly_1	92.2	104.1	114.3	310.6	29.684481648	33.515775918	36.799742434
line_149	M	T2	expt_45	vial_4	fly_3	90.5	98.2	111.2	299.9	30.176725575	32.744248083	37.079026342
line_149	M	T2	expt_45	vial_1	fly_1	90.4	101.7	116.3	308.4	29.312581064	32.976653696	37.71076524
line_149	M	T2	expt_45	vial_2	fly_2	90.3	101.3	114.5	306.1	29.500163345	33.093760209	37.406076446
line_149	F	T2	expt_45	vial_3	fly_1	89.3	98.9	112.7	300.9	29.677633765	32.868062479	37.454303755
line_149	F	T2	expt_45	vial_4	fly_2	89.1	97.6	104.5	291.2	30.597527473	33.516483516	35.885989011
line_149	F	T2	expt_45	vial_1	fly_3	88.6	97.8	104.1	290.5	30.499139415	33.666092943	35.834767642
line_149	M	T2	expt_45	vial_4	fly_2	87.7	98.7	112.9	299.3	29.301703976	32.976946208	37.721349816
line_149	M	T2	expt_45	vial_2	fly_1	87.7	95.6	107.6	290.9	30.147817119	32.863526985	36.988655895
line_149	M	T2	expt_45	vial_3	fly_2	87.6	98.7	111.3	297.6	29.435483871	33.165322581	37.399193548
line_149	F	T2	expt_45	vial_4	fly_3	87.4	94.6	101	283	30.883392226	33.427561837	35.689045936
line_149	M	T2	expt_45	vial_3	fly_1	86.7	96.4	109	292.1	29.681615885	33.00239644	37.315987675
line_149	M	T2	expt_45	vial_3	fly_3	83.9	95.3	106.6	285.8	29.356193142	33.344996501	37.298810357
line_149	M	T2	expt_45	vial_4	fly_1	83.8	93.8	101.5	279.1	30.025080616	33.608025797	36.366893587
line_149	M	T2	expt_45	vial_2	fly_3	82.1	90.2	102.2	274.5	29.908925319	32.859744991	37.23132969
line_153	F	T2	expt_55	vial_3	fly_1	101.4	117.3	132.3	351	28.888888889	33.418803419	37.692307692
line_153	F	T2	expt_55	vial_2	fly_3	102	117	132.5	351.5	29.018492176	33.285917496	37.695590327
line_153	F	T2	expt_55	vial_4	fly_3	106.1	120.8	134	360.9	29.398725409	33.471875866	37.129398725
line_153	F	T2	expt_55	vial_4	fly_2	101.3	117.6	132.8	351.7	28.802957066	33.437588854	37.75945408
line_153	F	T2	expt_55	vial_1	fly_1	100.8	118.6	132.7	352.1	28.628230616	33.68361261	37.688156774
line_153	F	T2	expt_55	vial_1	fly_3	100.4	118.2	129.1	347.7	28.875467357	33.994823123	37.12970952
line_153	F	T2	expt_55	vial_2	fly_1	100.3	115.7	125.3	341.3	29.387635511	33.899794902	36.712569587
line_153	F	T2	expt_55	vial_3	fly_2	99.8	115.9	127.6	343.3	29.070783571	33.760559278	37.168657151
line_153	F	T2	expt_55	vial_2	fly_2	99.6	115.1	125.6	340.3	29.268292683	33.823097267	36.90861005
line_153	F	T2	expt_55	vial_3	fly_3	99.1	116.4	130	345.5	28.683068017	33.690303907	37.626628075
line_153	M	T2	expt_55	vial_4	fly_3	97.8	112.9	129.3	340	28.764705882	33.205882353	38.029411765
line_153	F	T2	expt_55	vial_4	fly_1	97.5	116	127.9	341.4	28.55887522	33.977738723	37.463386057
line_153	M	T2	expt_55	vial_2	fly_1	97.1	111	127.9	336	28.898809524	33.035714286	38.06547619
line_153	M	T2	expt_55	vial_2	fly_3	96.4	112.7	125.9	335	28.776119403	33.641791045	37.582089552
line_153	F	T2	expt_55	vial_1	fly_2	96	110.6	126.9	333.5	28.785607196	33.163418291	38.050974513
line_153	M	T2	expt_55	vial_3	fly_2	96	108.2	125.3	329.5	29.135053111	32.837632777	38.027314112
line_153	M	T2	expt_55	vial_1	fly_3	94.7	110.8	127.1	332.6	28.472639808	33.313289236	38.214070956
line_153	M	T2	expt_55	vial_4	fly_2	94.5	108.2	126.8	329.5	28.679817906	32.837632777	38.482549317
line_153	M	T2	expt_55	vial_1	fly_1	93.8	106.7	125.3	325.8	28.790669122	32.750153468	38.459177409
line_153	M	T2	expt_55	vial_4	fly_1	91.7	105.3	121.9	318.9	28.755095641	33.019755409	38.22514895
line_153	M	T2	expt_55	vial_3	fly_3	91.4	109.7	125	326.1	28.028212205	33.639987734	38.331800061
line_153	M	T2	expt_55	vial_3	fly_1	91.4	107.3	126	324.7	28.149060671	33.045888512	38.805050816
line_153	M	T2	expt_55	vial_2	fly_2	90.2	103.3	122.1	315.6	28.580481622	32.73130545	38.688212928
line_153	M	T2	expt_55	vial_1	fly_2	84.8	100.6	118.2	303.6	27.931488801	33.135704875	38.932806324
line_158	F	T2	expt_55	vial_3	fly_2	101.1	112.2	129	342.3	29.53549518	32.77826468	37.68624014
line_158	F	T2	expt_55	vial_3	fly_1	101.2	113	126.6	340.8	29.694835681	33.157276995	37.147887324
line_158	F	T2	expt_55	vial_1	fly_1	101.4	113.1	126.4	340.9	29.744793194	33.176884717	37.078322089
line_158	F	T2	expt_55	vial_4	fly_2	100.9	112.9	126	339.8	29.69393761	33.225426722	37.080635668
line_158	F	T2	expt_55	vial_4	fly_1	100.6	108.7	123.1	332.4	30.264741276	32.70156438	37.033694344
line_158	F	T2	expt_55	vial_1	fly_3	99.8	112.5	126.5	338.8	29.45690673	33.205430933	37.337662338
line_158	F	T2	expt_55	vial_2	fly_2	99.3	111	124.9	335.2	29.624105012	33.114558473	37.261336516
line_158	F	T2	expt_55	vial_1	fly_2	98.8	111.3	120.3	330.4	29.9031477	33.686440678	36.410411622
line_158	F	T2	expt_55	vial_2	fly_3	97.5	107.8	125.5	330.8	29.474002418	32.587666264	37.938331318
line_158	F	T2	expt_55	vial_4	fly_3	96.1	108.3	119.8	324.2	29.642196175	33.405305367	36.952498458
line_158	M	T2	expt_55	vial_3	fly_1	95	105.3	122	322.3	29.47564381	32.671424139	37.852932051
line_158	M	T2	expt_55	vial_4	fly_1	94.6	104.7	118.1	317.4	29.804662886	32.986767486	37.208569628
line_158	F	T2	expt_55	vial_3	fly_3	94.3	106.2	121.7	322.2	29.267535692	32.960893855	37.771570453
line_158	M	T2	expt_55	vial_1	fly_3	93.8	105	120.6	319.4	29.367564183	32.874139011	37.758296807
line_158	M	T2	expt_55	vial_1	fly_2	93.6	106.3	122.5	322.4	29.032258065	32.97146402	37.996277916
line_158	M	T2	expt_55	vial_1	fly_1	93.4	103.6	120.4	317.4	29.426591052	32.640201638	37.933207309
line_158	M	T2	expt_55	vial_4	fly_3	91.8	102.9	118.1	312.8	29.347826087	32.896419437	37.755754476
line_158	M	T2	expt_55	vial_2	fly_2	90.2	101.5	117.6	309.3	29.162625283	32.816036211	38.021338506
line_158	M	T2	expt_55	vial_2	fly_3	90.1	101.1	119.5	310.7	28.999034438	32.5394271	38.461538462
line_158	M	T2	expt_55	vial_4	fly_2	89.8	98	113.7	301.5	29.784411277	32.504145937	37.711442786
line_158	F	T2	expt_55	vial_2	fly_1	89.1	99.9	113.6	302.6	29.444811633	33.013879709	37.541308658
line_158	M	T2	expt_55	vial_3	fly_2	88.4	100.3	116	304.7	29.012143092	32.917623892	38.070233016
line_158	M	T2	expt_55	vial_2	fly_1	88.4	96.9	109.3	294.6	30.006788866	32.892057026	37.101154107
line_158	M	T2	expt_55	vial_3	fly_3	87.8	97.6	115.5	300.9	29.179129279	32.436025258	38.384845464
line_161	F	T2	expt_55	vial_2	fly_2	97.3	110.2	122.4	329.9	29.493785996	33.404061837	37.102152167
line_161	F	T2	expt_55	vial_2	fly_3	97.8	107.4	118.6	323.8	30.203829524	33.168622607	36.627547869
line_161	F	T2	expt_55	vial_4	fly_2	98	107.7	122.7	328.4	29.841656516	32.795371498	37.362971985
line_161	F	T2	expt_55	vial_4	fly_1	96.7	107.1	119.3	323.1	29.928814608	33.147632312	36.92355308
line_161	F	T2	expt_55	vial_3	fly_2	96.6	107.3	119.7	323.6	29.851668727	33.158220025	36.990111248
line_161	F	T2	expt_55	vial_1	fly_2	96.6	106	118.2	320.8	30.112219451	33.042394015	36.845386534
line_161	F	T2	expt_55	vial_1	fly_3	96.3	107.8	120.7	324.8	29.649014778	33.189655172	37.161330049
line_161	F	T2	expt_55	vial_2	fly_1	95.1	106.3	118.6	320	29.71875	33.21875	37.0625
line_161	F	T2	expt_55	vial_3	fly_3	94.4	104.6	117.5	316.5	29.826224329	33.048973144	37.124802528
line_161	F	T2	expt_55	vial_1	fly_1	94.2	107.6	120.2	322	29.254658385	33.416149068	37.329192547
line_161	M	T2	expt_55	vial_3	fly_2	94.1	104.7	119.2	318	29.591194969	32.924528302	37.48427673
line_161	F	T2	expt_55	vial_4	fly_3	93.4	108	119.4	320.8	29.114713217	33.665835411	37.219451372
line_161	M	T2	expt_55	vial_1	fly_3	92.9	102	120.8	315.7	29.42667089	32.30915426	38.26417485
line_161	F	T2	expt_55	vial_3	fly_1	92.4	104.8	114.9	312.1	29.605895546	33.578981096	36.815123358
line_161	M	T2	expt_55	vial_2	fly_1	92.1	103.9	117.7	313.7	29.35926044	33.120816066	37.519923494
line_161	M	T2	expt_55	vial_1	fly_1	92.1	103.4	117.7	313.2	29.406130268	33.014048531	37.579821201
line_161	M	T2	expt_55	vial_4	fly_2	92	102.4	119.9	314.3	29.271396755	32.580337257	38.148265988
line_161	M	T2	expt_55	vial_2	fly_3	91.5	102.8	118.1	312.4	29.289372599	32.90653009	37.804097311
line_161	M	T2	expt_55	vial_1	fly_2	91.1	101.9	117.1	310.1	29.377620123	32.860367623	37.762012254
line_161	M	T2	expt_55	vial_4	fly_1	90.7	101.9	117.4	310	29.258064516	32.870967742	37.870967742
line_161	M	T2	expt_55	vial_3	fly_3	90.5	102.3	119.4	312.2	28.987828315	32.767456758	38.244714926
line_161	M	T2	expt_55	vial_3	fly_1	88.7	101.7	117.9	308.3	28.770677911	32.987349984	38.241972105
line_161	M	T2	expt_55	vial_4	fly_3	86.2	101.6	117.3	305.1	28.253031793	33.300557194	38.446411013
line_161	M	T2	expt_55	vial_2	fly_2	85.5	96.1	110.8	292.4	29.240766074	32.865937073	37.893296854
line_176	F	T2	expt_55	vial_3	fly_2	94.3	109.3	113.8	317.4	29.710144928	34.436042848	35.853812224
line_176	F	T2	expt_55	vial_4	fly_2	95	103.1	110	308.1	30.834144758	33.463161311	35.702693931
line_176	F	T2	expt_55	vial_4	fly_1	97.1	109.1	113.1	319.3	30.410272471	34.16849358	35.421233949
line_176	F	T2	expt_55	vial_1	fly_2	93.6	106.5	113.2	313.3	29.875518672	33.992977976	36.131503351
line_176	F	T2	expt_55	vial_3	fly_3	93.3	105.7	115.4	314.4	29.675572519	33.619592875	36.704834606
line_176	F	T2	expt_55	vial_3	fly_1	93.3	105.5	114.6	313.4	29.770261646	33.663050415	36.566687939
line_176	F	T2	expt_55	vial_1	fly_1	93.2	105.3	112.9	311.4	29.929351317	33.815028902	36.255619782
line_176	F	T2	expt_55	vial_2	fly_2	92.9	107.7	112.5	313.1	29.671031619	34.397955925	35.931012456
line_176	F	T2	expt_55	vial_2	fly_3	92.8	106.3	112.2	311.3	29.810472213	34.14712496	36.042402827
line_176	F	T2	expt_55	vial_1	fly_3	92.8	107.4	113.6	313.8	29.572976418	34.225621415	36.201402167
line_176	F	T2	expt_55	vial_2	fly_1	92.6	104.6	112.8	310	29.870967742	33.741935484	36.387096774
line_176	F	T2	expt_55	vial_4	fly_3	91.6	102.6	110	304.2	30.111768573	33.727810651	36.160420776
line_176	M	T2	expt_55	vial_4	fly_3	87.6	101.5	114.1	303.2	28.89182058	33.476253298	37.631926121
line_176	M	T2	expt_55	vial_3	fly_1	85	96.4	109.5	290.9	29.219663114	33.138535579	37.641801306
line_176	M	T2	expt_55	vial_2	fly_3	85	94.3	111.8	291.1	29.199587771	32.394366197	38.406046032
line_176	M	T2	expt_55	vial_4	fly_2	84.7	91.9	111.3	287.9	29.419937478	31.920805835	38.659256686
line_176	M	T2	expt_55	vial_2	fly_2	84.3	93.4	109.5	287.2	29.352367688	32.520891365	38.126740947
line_176	M	T2	expt_55	vial_3	fly_2	83.9	94.7	112.4	291	28.83161512	32.542955326	38.625429553
line_176	M	T2	expt_55	vial_2	fly_1	83.5	95.2	110	288.7	28.922757187	32.975406997	38.101835816
line_176	M	T2	expt_55	vial_1	fly_3	83.3	93.4	111	287.7	28.95377129	32.46437261	38.5818561
line_176	M	T2	expt_55	vial_1	fly_2	83.2	95.4	109.7	288.3	28.85882761	33.090530697	38.050641693
line_176	M	T2	expt_55	vial_3	fly_3	83.1	95.1	109.8	288	28.854166667	33.020833333	38.125
line_176	M	T2	expt_55	vial_4	fly_1	82.2	91.9	107.2	281.3	29.221471738	32.6697476	38.108780661
line_176	M	T2	expt_55	vial_1	fly_1	81.8	94.7	112.7	289.2	28.284923928	32.745504841	38.969571231
line_177	F	T2	expt_55	vial_1	fly_1	95.9	104.7	115.1	315.7	30.376940133	33.164396579	36.458663288
line_177	F	T2	expt_55	vial_4	fly_2	96.2	104	115	315.2	30.520304569	32.994923858	36.484771574
line_177	F	T2	expt_55	vial_2	fly_3	96.5	101.3	115.3	313.1	30.820824018	32.353880549	36.825295433
line_177	F	T2	expt_55	vial_1	fly_3	94.9	104.2	113.7	312.8	30.33887468	33.31202046	36.349104859
line_177	F	T2	expt_55	vial_4	fly_3	94.8	104.3	113.6	312.7	30.316597378	33.354653022	36.3287496
line_177	F	T2	expt_55	vial_4	fly_1	94.6	103.1	113.6	311.3	30.38869258	33.119177642	36.492129778
line_177	F	T2	expt_55	vial_2	fly_1	94.2	102.8	114.3	311.3	30.260199165	33.022807581	36.716993254
line_177	F	T2	expt_55	vial_1	fly_2	94.1	102.4	113.1	309.6	30.394056848	33.074935401	36.531007752
line_177	M	T2	expt_55	vial_4	fly_1	94.1	103.4	119.7	317.2	29.665825977	32.597730139	37.736443884
line_177	F	T2	expt_55	vial_3	fly_2	93.3	103.1	112.6	309	30.194174757	33.365695793	36.44012945
line_177	F	T2	expt_55	vial_3	fly_1	92.6	104.4	114.5	311.5	29.727126806	33.515248796	36.757624398
line_177	M	T2	expt_55	vial_4	fly_2	92	100.9	116.9	309.8	29.696578438	32.569399613	37.73402195
line_177	M	T2	expt_55	vial_2	fly_1	91.3	99.5	113.3	304.1	30.023018744	32.719500164	37.257481092
line_177	M	T2	expt_55	vial_3	fly_1	91.2	100.6	115.1	306.9	29.716520039	32.779406973	37.504072988
line_177	M	T2	expt_55	vial_1	fly_3	91.1	99.6	112.4	303.1	30.0560871	32.860442098	37.083470802
line_177	F	T2	expt_55	vial_2	fly_2	90.4	99.4	109	298.8	30.254350736	33.266398929	36.479250335
line_177	F	T2	expt_55	vial_3	fly_3	90.3	99.6	112	301.9	29.910566413	32.991056641	37.098376946
line_177	M	T2	expt_55	vial_1	fly_2	90.3	99.4	114	303.7	29.73328943	32.729667435	37.537043135
line_177	M	T2	expt_55	vial_1	fly_1	90.3	98.9	114.5	303.7	29.73328943	32.565031281	37.701679289
line_177	M	T2	expt_55	vial_3	fly_2	89	97.4	111.9	298.3	29.835735836	32.651692927	37.512571237
line_177	M	T2	expt_55	vial_4	fly_3	88.2	97	111.7	296.9	29.706972044	32.670932974	37.622094981
line_177	M	T2	expt_55	vial_3	fly_3	87.3	95.7	111.8	294.8	29.613297151	32.462686567	37.924016282
line_177	M	T2	expt_55	vial_2	fly_2	85.6	93.6	108	287.2	29.805013928	32.590529248	37.604456825
line_177	M	T2	expt_55	vial_2	fly_3	85.2	94.8	109.2	289.2	29.460580913	32.780082988	37.7593361
line_181	F	T2	expt_45	vial_1	fly_1	96.2	104.9	114.6	315.7	30.471967057	33.227747862	36.300285081
line_181	F	T2	expt_45	vial_2	fly_1	97	106.2	117.9	321.1	30.208657739	33.073808782	36.717533479
line_181	F	T2	expt_45	vial_3	fly_1	97.8	107.5	117.7	323	30.278637771	33.281733746	36.439628483
line_181	F	T2	expt_45	vial_2	fly_3	93.8	102.9	115.4	312.1	30.054469721	32.970201858	36.97532842
line_181	F	T2	expt_45	vial_1	fly_3	93.7	104.3	116.2	314.2	29.821769574	33.195416932	36.982813495
line_181	F	T2	expt_45	vial_4	fly_1	92.9	102.9	114.6	310.4	29.929123711	33.150773196	36.920103093
line_181	F	T2	expt_45	vial_4	fly_2	92.7	101.9	114.9	309.5	29.951534733	32.924071082	37.124394184
line_181	M	T2	expt_45	vial_3	fly_1	92.3	101.8	115.4	309.5	29.822294023	32.891760905	37.285945073
line_181	F	T2	expt_45	vial_1	fly_2	91.2	101	110.5	302.7	30.128840436	33.366369343	36.504790221
line_181	F	T2	expt_45	vial_3	fly_2	90.5	101.1	113.6	305.2	29.652686763	33.125819135	37.221494102
line_181	M	T2	expt_45	vial_1	fly_3	90.5	99.8	114.6	304.9	29.681862906	32.732043293	37.586093801
line_181	M	T2	expt_45	vial_1	fly_1	90.2	98.9	115.6	304.7	29.602888087	32.458155563	37.938956351
line_181	F	T2	expt_45	vial_3	fly_3	89.6	99.2	110.8	299.6	29.906542056	33.110814419	36.982643525
line_181	F	T2	expt_45	vial_2	fly_2	89.2	97.2	111.2	297.6	29.97311828	32.661290323	37.365591398
line_181	M	T2	expt_45	vial_4	fly_1	88.7	100	114.9	303.6	29.216073781	32.938076416	37.845849802
line_181	M	T2	expt_45	vial_2	fly_2	88	96.9	114.4	299.3	29.401937855	32.375542934	38.222519211
line_181	M	T2	expt_45	vial_2	fly_1	88	95.7	111.3	295	29.830508475	32.440677966	37.728813559
line_181	M	T2	expt_45	vial_1	fly_2	88	97.8	112.9	298.7	29.460997657	32.741881486	37.797120857
line_181	M	T2	expt_45	vial_3	fly_3	87.5	97.5	115	300	29.166666667	32.5	38.333333333
line_181	F	T2	expt_45	vial_4	fly_3	87.4	98.2	108.4	294	29.727891156	33.401360544	36.870748299
line_181	M	T2	expt_45	vial_4	fly_3	87.2	96	111.5	294.7	29.589412962	32.575500509	37.835086529
line_181	M	T2	expt_45	vial_2	fly_3	85.8	96.2	111.7	293.7	29.213483146	32.754511406	38.032005448
line_181	M	T2	expt_45	vial_4	fly_2	85.1	93.1	112	290.2	29.324603722	32.081323225	38.594073053
line_181	M	T2	expt_45	vial_3	fly_2	82.4	91.7	108.1	282.2	29.199149539	32.494684621	38.30616584
line_195	F	T2	expt_55	vial_1	fly_3	99.5	120.9	124.5	344.9	28.848941722	35.053638736	36.097419542
line_195	F	T2	expt_55	vial_4	fly_2	99.7	116.2	123.7	339.6	29.358068316	34.216725559	36.425206125
line_195	F	T2	expt_55	vial_4	fly_3	100.1	115.3	122	337.4	29.668049793	34.173088322	36.158861885
line_195	F	T2	expt_55	vial_3	fly_2	99.1	114.1	125.2	338.4	29.284869976	33.71749409	36.997635934
line_195	F	T2	expt_55	vial_4	fly_1	98.6	113.9	120.8	333.3	29.582958296	34.173417342	36.243624362
line_195	F	T2	expt_55	vial_3	fly_1	98.1	114.5	122.1	334.7	29.309829698	34.209740066	36.480430236
line_195	F	T2	expt_55	vial_3	fly_3	98	114.3	122.9	335.2	29.23627685	34.099045346	36.664677804
line_195	F	T2	expt_55	vial_2	fly_1	97.7	113.4	121.8	332.9	29.348152598	34.064283569	36.587563833
line_195	F	T2	expt_55	vial_1	fly_2	97	118.2	122.6	337.8	28.715216104	34.991119005	36.29366489
line_195	F	T2	expt_55	vial_2	fly_2	96.6	113.5	121.9	332	29.096385542	34.186746988	36.71686747
line_195	F	T2	expt_55	vial_1	fly_1	96.6	112.6	118.8	328	29.451219512	34.329268293	36.219512195
line_195	F	T2	expt_55	vial_2	fly_3	95.6	109.6	119.3	324.5	29.460708783	33.775038521	36.764252696
line_195	M	T2	expt_55	vial_4	fly_3	93.9	108	123.5	325.4	28.856791641	33.189920098	37.953288261
line_195	M	T2	expt_55	vial_4	fly_1	93.6	110.8	123.3	327.7	28.562709796	33.811412878	37.625877327
line_195	M	T2	expt_55	vial_3	fly_1	93.1	109.1	122.1	324.3	28.707986432	33.641689793	37.650323774
line_195	M	T2	expt_55	vial_3	fly_2	92.2	107.1	120.1	319.4	28.866624922	33.531621791	37.601753287
line_195	M	T2	expt_55	vial_1	fly_2	91.7	104.6	120.6	316.9	28.936573051	33.00725781	38.056169139
line_195	M	T2	expt_55	vial_4	fly_2	90.5	105.2	119.7	315.4	28.693722257	33.354470514	37.951807229
line_195	M	T2	expt_55	vial_2	fly_3	90.5	103.3	120.8	314.6	28.766687858	32.835346472	38.397965671
line_195	M	T2	expt_55	vial_2	fly_1	90.4	104.9	119.9	315.2	28.680203046	33.280456853	38.039340102
line_195	M	T2	expt_55	vial_3	fly_3	89	102.6	116.5	308.1	28.886725089	33.300876339	37.812398572
line_195	M	T2	expt_55	vial_1	fly_1	88.9	105.2	119.7	313.8	28.33014659	33.524537922	38.145315488
line_195	M	T2	expt_55	vial_1	fly_3	85.5	100	114.4	299.9	28.509503168	33.344448149	38.146048683
line_195	M	T2	expt_55	vial_2	fly_2	83.6	97.2	111.7	292.5	28.581196581	33.230769231	38.188034188
line_208	F	T2	expt_40	vial_2	fly_1	89.1	99.1	110.9	299.1	29.789368104	33.132731528	37.077900368
line_208	F	T2	expt_40	vial_3	fly_3	92.7	102.2	113.7	308.6	30.038885288	33.117303953	36.843810758
line_208	F	T2	expt_40	vial_3	fly_2	93.8	107.2	113.6	314.6	29.815638907	34.075015893	36.1093452
line_208	F	T2	expt_40	vial_1	fly_1	88.2	98.2	110.2	296.6	29.737019555	33.108563722	37.154416723
line_208	F	T2	expt_40	vial_4	fly_2	88.1	97.7	110.7	296.5	29.713322091	32.951096121	37.335581788
line_208	F	T2	expt_40	vial_1	fly_3	87.7	95.3	105.9	288.9	30.356524749	32.9871928	36.656282451
line_208	F	T2	expt_40	vial_4	fly_3	87.4	97.6	109.2	294.2	29.707681849	33.174711081	37.11760707
line_208	F	T2	expt_40	vial_2	fly_3	86.6	96.2	107.6	290.4	29.820936639	33.126721763	37.052341598
line_208	F	T2	expt_40	vial_2	fly_2	85.5	95.6	105.7	286.8	29.811715481	33.333333333	36.854951185
line_208	M	T2	expt_40	vial_1	fly_3	84	92.6	108.9	285.5	29.42206655	32.434325744	38.143607706
line_208	M	T2	expt_40	vial_2	fly_1	83.8	91.8	107.6	283.2	29.59039548	32.415254237	37.994350282
line_208	M	T2	expt_40	vial_3	fly_1	83.2	92.5	107.4	283.1	29.388908513	32.673966796	37.937124691
line_208	F	T2	expt_40	vial_3	fly_1	82.3	91.4	103.3	277	29.711191336	32.996389892	37.292418773
line_208	F	T2	expt_40	vial_4	fly_1	81.8	91.6	100.6	274	29.854014599	33.430656934	36.715328467
line_208	M	T2	expt_40	vial_3	fly_2	80.7	89.3	107.2	277.2	29.112554113	32.215007215	38.672438672
line_208	M	T2	expt_40	vial_4	fly_3	80.6	89.7	106.1	276.4	29.160636758	32.452966715	38.386396527
line_208	M	T2	expt_40	vial_4	fly_2	80	86.8	102.4	269.2	29.717682021	32.243684993	38.038632987
line_208	M	T2	expt_40	vial_3	fly_3	79.7	91	108.4	279.1	28.556073092	32.604801147	38.839125761
line_208	M	T2	expt_40	vial_1	fly_1	79.7	88	104.6	272.3	29.269188395	32.317297099	38.413514506
line_208	M	T2	expt_40	vial_1	fly_2	78.8	86.6	104.8	270.2	29.163582531	32.050333087	38.786084382
line_208	F	T2	expt_40	vial_1	fly_2	78.7	88.4	102.7	269.8	29.169755374	32.765011119	38.065233506
line_208	M	T2	expt_40	vial_4	fly_1	78.7	85.9	102.7	267.3	29.442573887	32.136176581	38.421249532
line_208	M	T2	expt_40	vial_2	fly_3	78.3	86	100.9	265.2	29.524886878	32.428355958	38.046757164
line_208	M	T2	expt_40	vial_2	fly_2	77	92.8	108.7	278.5	27.648114901	33.321364452	39.030520646
line_21	F	T2	expt_55	vial_4	fly_2	99	109.3	117.8	326.1	30.358785649	33.517325974	36.123888378
line_21	F	T2	expt_55	vial_3	fly_2	99.3	105.1	114.3	318.7	31.157828679	32.977721996	35.864449325
line_21	F	T2	expt_55	vial_2	fly_3	99.9	106.6	118.9	325.4	30.700676091	32.759680393	36.539643516
line_21	F	T2	expt_55	vial_1	fly_3	98.9	109.9	115.5	324.3	30.496453901	33.888374961	35.615171138
line_21	F	T2	expt_55	vial_3	fly_3	98	106.7	115.6	320.3	30.596315954	33.312519513	36.091164533
line_21	F	T2	expt_55	vial_3	fly_1	97.7	108.9	119	325.6	30.006142506	33.445945946	36.547911548
line_21	F	T2	expt_55	vial_1	fly_1	97.5	105.1	114.1	316.7	30.786233028	33.185980423	36.027786549
line_21	F	T2	expt_55	vial_2	fly_2	97.3	106.7	115.5	319.5	30.453834116	33.395931142	36.150234742
line_21	F	T2	expt_55	vial_4	fly_3	97	108.9	117.3	323.2	30.012376238	33.694306931	36.293316832
line_21	F	T2	expt_55	vial_1	fly_2	94.8	101.2	107.4	303.4	31.245880026	33.355306526	35.398813448
line_21	F	T2	expt_55	vial_4	fly_1	94.7	104.2	113	311.9	30.362295608	33.408143636	36.229560757
line_21	M	T2	expt_55	vial_3	fly_1	93.2	102.8	115.5	311.5	29.919743178	33.001605136	37.078651685
line_21	F	T2	expt_55	vial_2	fly_1	93	104.1	110.7	307.8	30.214424951	33.820662768	35.964912281
line_21	M	T2	expt_55	vial_1	fly_2	91.2	101.2	111.4	303.8	30.019749835	33.311389072	36.668861093
line_21	M	T2	expt_55	vial_4	fly_2	90.8	99.7	112.6	303.1	29.957109865	32.89343451	37.149455625
line_21	M	T2	expt_55	vial_3	fly_3	90.5	99.2	113.2	302.9	29.877847474	32.750082535	37.37206999
line_21	M	T2	expt_55	vial_2	fly_2	90	98.3	109.8	298.1	30.191211003	32.975511573	36.833277424
line_21	M	T2	expt_55	vial_3	fly_2	89.3	100	112	301.3	29.638234318	33.189512114	37.172253568
line_21	M	T2	expt_55	vial_1	fly_1	89.1	99.1	112.4	300.6	29.640718563	32.967398536	37.391882901
line_21	M	T2	expt_55	vial_1	fly_3	89	100.3	111.8	301.1	29.558286284	33.311192295	37.130521421
line_21	M	T2	expt_55	vial_4	fly_3	88.7	97.7	110.7	297.1	29.855267587	32.884550656	37.260181757
line_21	M	T2	expt_55	vial_2	fly_3	88.6	99.1	110.2	297.9	29.741524001	33.26619671	36.992279288
line_21	M	T2	expt_55	vial_2	fly_1	87.3	94.6	108.8	290.7	30.030959752	32.542139663	37.426900585
line_21	M	T2	expt_55	vial_4	fly_1	86.4	95.6	107.7	289.7	29.823955816	32.999654815	37.176389368
line_217	F	T2	expt_55	vial_4	fly_1	95.9	107.7	117.9	321.5	29.828926905	33.499222395	36.6718507
line_217	F	T2	expt_55	vial_3	fly_1	96.1	107.4	113.4	316.9	30.325023667	33.890817293	35.784159041
line_217	F	T2	expt_55	vial_4	fly_2	96.4	110.2	117.6	324.2	29.734731647	33.991363356	36.273904997
line_217	F	T2	expt_55	vial_4	fly_3	95.6	108.2	116.2	320	29.875	33.8125	36.3125
line_217	F	T2	expt_55	vial_3	fly_3	95.1	106.2	115.7	317	30	33.501577287	36.498422713
line_217	F	T2	expt_55	vial_3	fly_2	93.9	105.9	115.4	315.2	29.790609137	33.597715736	36.611675127
line_217	F	T2	expt_55	vial_1	fly_1	93.1	103.8	114.1	311	29.935691318	33.376205788	36.688102894
line_217	M	T2	expt_55	vial_3	fly_2	92.6	101.4	116.5	310.5	29.822866345	32.657004831	37.520128824
line_217	M	T2	expt_55	vial_4	fly_1	92.3	102.9	117	312.2	29.564381807	32.959641256	37.475976938
line_217	M	T2	expt_55	vial_4	fly_2	91	102.8	116.4	310.2	29.335912315	33.139909736	37.52417795
line_217	F	T2	expt_55	vial_2	fly_2	90.4	102.3	111.1	303.8	29.756418697	33.673469388	36.570111916
line_217	F	T2	expt_55	vial_2	fly_3	89.8	101.9	109.3	301	29.833887043	33.853820598	36.312292359
line_217	F	T2	expt_55	vial_1	fly_3	89	99.8	108.5	297.3	29.93609149	33.568785738	36.495122772
line_217	M	T2	expt_55	vial_4	fly_3	87.8	97.4	112.3	297.5	29.512605042	32.739495798	37.74789916
line_217	M	T2	expt_55	vial_2	fly_1	87.3	97.3	111.5	296.1	29.483282675	32.860520095	37.656197231
line_217	F	T2	expt_55	vial_2	fly_1	87.2	99.1	106.7	293	29.76109215	33.822525597	36.416382253
line_217	F	T2	expt_55	vial_1	fly_2	87.2	99.5	105.7	292.4	29.822161423	34.02872777	36.149110807
line_217	M	T2	expt_55	vial_3	fly_3	86.7	95.8	112	294.5	29.439728353	32.529711375	38.030560272
line_217	M	T2	expt_55	vial_3	fly_1	86.1	98.8	111.6	296.5	29.038785835	33.322091062	37.639123103
line_217	M	T2	expt_55	vial_1	fly_2	84.4	95.2	108.1	287.7	29.336114008	33.090024331	37.573861661
line_217	M	T2	expt_55	vial_2	fly_3	82.8	95.5	114.2	292.5	28.307692308	32.64957265	39.042735043
line_217	M	T2	expt_55	vial_1	fly_3	82.6	94	107.1	283.7	29.115262601	33.133591822	37.751145576
line_217	M	T2	expt_55	vial_2	fly_2	82	96.7	108.5	287.2	28.551532033	33.669916435	37.778551532
line_217	M	T2	expt_55	vial_1	fly_1	80.6	92	108.5	281.1	28.673070082	32.728566346	38.598363572
line_227	F	T2	expt_45	vial_4	fly_3	95.7	108.6	117	321.3	29.785247432	33.800186741	36.414565826
line_227	F	T2	expt_45	vial_1	fly_2	95.8	108.3	114.8	318.9	30.04076513	33.960489182	35.998745688
line_227	F	T2	expt_45	vial_4	fly_2	96	107.1	112.4	315.5	30.427892235	33.946117274	35.625990491
line_227	F	T2	expt_45	vial_3	fly_1	95	107	112.3	314.3	30.225898823	34.043907095	35.730194082
line_227	F	T2	expt_45	vial_4	fly_1	94.2	108.2	114.5	316.9	29.725465447	34.143262859	36.131271695
line_227	F	T2	expt_45	vial_2	fly_2	94.2	104.9	109.3	308.4	30.544747082	34.014267185	35.440985733
line_227	F	T2	expt_45	vial_1	fly_1	93.7	105	111.3	310	30.225806452	33.870967742	35.903225806
line_227	M	T2	expt_45	vial_3	fly_2	93.3	105.6	115.8	314.7	29.647283127	33.555767398	36.796949476
line_227	F	T2	expt_45	vial_1	fly_3	92.9	105.9	112.3	311.1	29.861780778	34.040501446	36.097717776
line_227	M	T2	expt_45	vial_1	fly_2	92.8	104	114.6	311.4	29.800899165	33.397559409	36.801541426
line_227	F	T2	expt_45	vial_2	fly_1	92.2	104	109.9	306.1	30.120875531	33.975824894	35.903299575
line_227	F	T2	expt_45	vial_3	fly_3	91.8	103.7	112.3	307.8	29.824561404	33.690708252	36.484730344
line_227	F	T2	expt_45	vial_2	fly_3	91.4	105.1	110.7	307.2	29.752604167	34.212239583	36.03515625
line_227	M	T2	expt_45	vial_3	fly_1	91.4	101.7	109.3	302.4	30.224867725	33.630952381	36.144179894
line_227	M	T2	expt_45	vial_3	fly_3	91.2	103.8	113.3	308.3	29.581576387	33.668504703	36.74991891
line_227	F	T2	expt_45	vial_3	fly_2	89.5	98.5	104.5	292.5	30.598290598	33.675213675	35.726495726
line_227	M	T2	expt_45	vial_1	fly_1	89.4	101.9	112.3	303.6	29.446640316	33.563899868	36.989459816
line_227	M	T2	expt_45	vial_1	fly_3	89	100.5	108.3	297.8	29.885829416	33.747481531	36.366689053
line_227	M	T2	expt_45	vial_4	fly_1	88.7	101	112.1	301.8	29.390324718	33.465871438	37.143803844
line_227	M	T2	expt_45	vial_2	fly_1	88.5	100.5	110.8	299.8	29.519679787	33.522348232	36.957971981
line_227	M	T2	expt_45	vial_2	fly_2	86.9	99.4	109.3	295.6	29.397834912	33.626522327	36.97564276
line_227	M	T2	expt_45	vial_4	fly_3	86.3	97.1	106.1	289.5	29.810017271	33.540587219	36.649395509
line_227	M	T2	expt_45	vial_2	fly_3	86.1	99.1	108.6	293.8	29.305650102	33.730428863	36.963921035
line_227	M	T2	expt_45	vial_4	fly_2	85.5	95.2	106.8	287.5	29.739130435	33.113043478	37.147826087
line_228	F	T2	expt_55	vial_3	fly_3	97.2	108.2	118.5	323.9	30.009262118	33.405372028	36.585365854
line_228	F	T2	expt_55	vial_4	fly_2	97.3	110.1	120.4	327.8	29.682733374	33.587553386	36.72971324
line_228	F	T2	expt_55	vial_3	fly_2	98.5	111	118.7	328.2	30.01218769	33.820840951	36.166971359
line_228	F	T2	expt_55	vial_2	fly_1	96.1	108.6	115.6	320.3	30.003122073	33.905713394	36.091164533
line_228	F	T2	expt_55	vial_4	fly_3	95.8	109.1	117.5	322.4	29.714640199	33.839950372	36.445409429
line_228	F	T2	expt_55	vial_4	fly_1	95.8	110.8	116.5	323.1	29.650263076	34.29278861	36.056948313
line_228	F	T2	expt_55	vial_1	fly_3	95.2	105.2	115.7	316.1	30.117051566	33.280607403	36.602341031
line_228	F	T2	expt_55	vial_2	fly_2	94.6	108.7	119.6	322.9	29.296995974	33.663672964	37.039331062
line_228	F	T2	expt_55	vial_2	fly_3	94.2	107.9	118.1	320.2	29.419113054	33.697688944	36.883198001
line_228	F	T2	expt_55	vial_1	fly_2	94.2	108.7	116.4	319.3	29.502035703	34.043219543	36.454744754
line_228	F	T2	expt_55	vial_3	fly_1	93.6	104.3	118	315.9	29.62962963	33.016777461	37.353592909
line_228	M	T2	expt_55	vial_4	fly_1	93.6	105.6	119.3	318.5	29.387755102	33.155416013	37.456828885
line_228	M	T2	expt_55	vial_3	fly_2	91.7	102.7	118.4	312.8	29.315856777	32.832480818	37.851662404
line_228	M	T2	expt_55	vial_4	fly_2	91.6	104	115.2	310.8	29.472329472	33.462033462	37.065637066
line_228	M	T2	expt_55	vial_1	fly_2	91.1	103.2	118.6	312.9	29.114733142	32.981783317	37.903483541
line_228	M	T2	expt_55	vial_4	fly_3	90.5	101.7	113.9	306.1	29.56550147	33.224436459	37.210062071
line_228	M	T2	expt_55	vial_1	fly_3	90.2	101.7	118.4	310.3	29.068643248	32.774734128	38.156622623
line_228	M	T2	expt_55	vial_2	fly_1	89.9	101	115.8	306.7	29.312031301	32.93120313	37.756765569
line_228	F	T2	expt_55	vial_1	fly_1	89.7	101.2	109.8	300.7	29.830395743	33.654805454	36.514798803
line_228	M	T2	expt_55	vial_1	fly_1	88.7	100.4	112.9	302	29.370860927	33.245033113	37.38410596
line_228	M	T2	expt_55	vial_2	fly_3	87.9	101.5	116	305.4	28.781925344	33.235101506	37.98297315
line_228	M	T2	expt_55	vial_3	fly_3	87.7	100	112.5	300.2	29.213857428	33.311125916	37.475016656
line_228	M	T2	expt_55	vial_3	fly_1	87.6	101.2	113.4	302.2	28.987425546	33.487756453	37.524818001
line_228	M	T2	expt_55	vial_2	fly_2	86.7	99.7	113.4	299.8	28.91927952	33.255503669	37.825216811
line_229	F	T2	expt_45	vial_2	fly_1	97.8	108.8	118.4	325	30.092307692	33.476923077	36.430769231
line_229	F	T2	expt_45	vial_1	fly_3	97.9	110.1	124.6	332.6	29.434756464	33.102826218	37.462417318
line_229	F	T2	expt_45	vial_4	fly_2	98.3	110.6	120.9	329.8	29.805942996	33.535476046	36.658580958
line_229	F	T2	expt_45	vial_4	fly_3	96.3	108.1	120.2	324.6	29.66728281	33.302526186	37.030191004
line_229	F	T2	expt_45	vial_4	fly_1	95.9	107.5	119	322.4	29.745657568	33.343672457	36.910669975
line_229	M	T2	expt_45	vial_3	fly_3	95.9	108.1	120.1	324.1	29.589632829	33.353903116	37.056464054
line_229	F	T2	expt_45	vial_3	fly_3	95.2	108.4	120.2	323.8	29.400864731	33.477455219	37.121680049
line_229	F	T2	expt_45	vial_2	fly_2	94.8	109	123.3	327.1	28.981962703	33.32314277	37.694894528
line_229	F	T2	expt_45	vial_2	fly_3	92.7	105.7	115.9	314.3	29.494113904	33.630289532	36.875596564
line_229	F	T2	expt_45	vial_3	fly_1	91.1	105.6	116.1	312.8	29.124040921	33.759590793	37.116368286
line_229	F	T2	expt_45	vial_1	fly_1	90.2	101.6	114.1	305.9	29.486760379	33.213468454	37.299771167
line_229	M	T2	expt_45	vial_4	fly_1	89.3	100.5	119.2	309	28.899676375	32.524271845	38.57605178
line_229	M	T2	expt_45	vial_3	fly_2	89.2	101.1	118.2	308.5	28.914100486	32.771474878	38.314424635
line_229	F	T2	expt_45	vial_3	fly_2	89	102.3	110.9	302.2	29.450694904	33.851753805	36.697551291
line_229	M	T2	expt_45	vial_3	fly_1	87.5	99.5	116.8	303.8	28.801843318	32.751810402	38.44634628
line_229	M	T2	expt_45	vial_2	fly_2	87.3	99.9	116	303.2	28.792875989	32.948548813	38.258575198
line_229	M	T2	expt_45	vial_1	fly_2	87.2	99.8	118.1	305.1	28.580793183	32.710586693	38.708620125
line_229	M	T2	expt_45	vial_1	fly_3	86.3	98.6	114.9	299.8	28.785857238	32.888592395	38.325550367
line_229	M	T2	expt_45	vial_4	fly_2	85.1	97.6	112.3	295	28.847457627	33.084745763	38.06779661
line_229	F	T2	expt_45	vial_1	fly_2	84.9	97.3	105.1	287.3	29.550991994	33.867037939	36.581970066
line_229	M	T2	expt_45	vial_2	fly_3	84.7	97.3	111.5	293.5	28.858603066	33.151618399	37.989778535
line_229	M	T2	expt_45	vial_4	fly_3	83.8	96.9	112.4	293.1	28.590924599	33.060388946	38.348686455
line_229	M	T2	expt_45	vial_2	fly_1	83.5	95	111.8	290.3	28.76334826	32.724767482	38.511884258
line_229	M	T2	expt_45	vial_1	fly_1	83.3	93.6	110	286.9	29.034506797	32.624607877	38.340885326
line_233	F	T2	expt_55	vial_3	fly_2	99.3	110.5	121.7	331.5	29.954751131	33.333333333	36.711915535
line_233	F	T2	expt_55	vial_3	fly_1	99.5	107.5	120.2	327.2	30.409535452	32.854523227	36.73594132
line_233	F	T2	expt_55	vial_2	fly_3	99.8	111.7	116.5	328	30.426829268	34.054878049	35.518292683
line_233	F	T2	expt_55	vial_3	fly_3	99.2	110.3	122.1	331.6	29.915560917	33.262967431	36.821471653
line_233	F	T2	expt_55	vial_2	fly_2	98.8	107.5	119.1	325.4	30.362630608	33.036263061	36.601106331
line_233	F	T2	expt_55	vial_2	fly_1	98.6	108.5	122.9	330	29.878787879	32.878787879	37.242424242
line_233	F	T2	expt_55	vial_4	fly_3	98.5	109.4	124.5	332.4	29.632972323	32.912154031	37.454873646
line_233	F	T2	expt_55	vial_1	fly_1	98.4	108.3	121.1	327.8	30.018303844	33.038438072	36.943258084
line_233	F	T2	expt_55	vial_4	fly_1	97.8	106.5	118.8	323.1	30.269266481	32.961931291	36.768802228
line_233	F	T2	expt_55	vial_1	fly_2	95.2	107.7	121.2	324.1	29.373650108	33.230484418	37.395865474
line_233	F	T2	expt_55	vial_4	fly_2	94.8	108.8	122	325.6	29.115479115	33.415233415	37.469287469
line_233	F	T2	expt_55	vial_1	fly_3	93.5	102.5	116.8	312.8	29.891304348	32.768542199	37.340153453
line_233	M	T2	expt_55	vial_4	fly_2	93.1	103.1	118.7	314.9	29.564941251	32.740552556	37.694506192
line_233	M	T2	expt_55	vial_2	fly_2	92.9	103.1	120.7	316.7	29.333754342	32.554467951	38.111777708
line_233	M	T2	expt_55	vial_3	fly_1	92.3	101.8	117.3	311.4	29.640333976	32.691072575	37.668593449
line_233	M	T2	expt_55	vial_4	fly_3	92.2	101.5	116.7	310.4	29.703608247	32.699742268	37.596649485
line_233	M	T2	expt_55	vial_1	fly_2	92	101.9	116.8	310.7	29.610556807	32.796910203	37.59253299
line_233	M	T2	expt_55	vial_1	fly_1	90.5	101.6	117.4	309.5	29.240710824	32.827140549	37.932148627
line_233	M	T2	expt_55	vial_3	fly_2	90	99.3	115	304.3	29.576076241	32.632270785	37.791652974
line_233	M	T2	expt_55	vial_2	fly_1	89.8	97.3	114.2	301.3	29.804181879	32.293395287	37.902422834
line_233	M	T2	expt_55	vial_4	fly_1	89.3	101.7	116.6	307.6	29.031209363	33.062418726	37.906371912
line_233	M	T2	expt_55	vial_2	fly_3	88.6	101.4	115.3	305.3	29.020635441	33.213232886	37.766131674
line_233	M	T2	expt_55	vial_3	fly_3	88.1	98.2	112.2	298.5	29.514237856	32.897822446	37.587939698
line_233	M	T2	expt_55	vial_1	fly_3	87.1	97	114	298.1	29.218383093	32.539416303	38.242200604
line_235	F	T2	expt_55	vial_3	fly_3	99.6	112	121.2	332.8	29.927884615	33.653846154	36.418269231
line_235	F	T2	expt_55	vial_3	fly_1	100	111.5	118.1	329.6	30.339805825	33.828883495	35.83131068
line_235	F	T2	expt_55	vial_1	fly_3	100.2	112.5	117.5	330.2	30.345245306	34.070260448	35.584494246
line_235	F	T2	expt_55	vial_4	fly_1	99	110.6	119.6	329.2	30.07290401	33.596597813	36.330498177
line_235	F	T2	expt_55	vial_3	fly_2	98.4	111.2	119	328.6	29.945222155	33.840535606	36.21424224
line_235	F	T2	expt_55	vial_4	fly_2	97.9	113	122.1	333	29.399399399	33.933933934	36.666666667
line_235	F	T2	expt_55	vial_2	fly_2	97.1	112.1	118.1	327.3	29.666972197	34.249923617	36.083104186
line_235	F	T2	expt_55	vial_1	fly_2	97	110	117	324	29.938271605	33.950617284	36.111111111
line_235	F	T2	expt_55	vial_4	fly_3	96.9	113.2	116	326.1	29.714811408	34.713278136	35.571910457
line_235	F	T2	expt_55	vial_1	fly_1	96.8	109.7	118.8	325.3	29.757147249	33.722717492	36.52013526
line_235	F	T2	expt_55	vial_2	fly_3	95.4	113.2	119	327.6	29.120879121	34.554334554	36.324786325
line_235	F	T2	expt_55	vial_2	fly_1	94.3	112.1	119.3	325.7	28.953024255	34.418176236	36.628799509
line_235	M	T2	expt_55	vial_3	fly_1	93.8	107.4	121.3	322.5	29.085271318	33.302325581	37.612403101
line_235	M	T2	expt_55	vial_1	fly_1	93.5	104.8	117	315.3	29.654297494	33.238185855	37.107516651
line_235	M	T2	expt_55	vial_4	fly_2	92.8	107.4	118.4	318.6	29.127432517	33.709981168	37.162586315
line_235	M	T2	expt_55	vial_4	fly_1	92.8	106.7	117.9	317.4	29.237555135	33.616887209	37.145557656
line_235	M	T2	expt_55	vial_3	fly_3	92	105.9	116.9	314.8	29.224904701	33.640406607	37.134688691
line_235	M	T2	expt_55	vial_3	fly_2	91.6	104.2	116.3	312.1	29.349567446	33.386735021	37.263697533
line_235	M	T2	expt_55	vial_1	fly_3	91.4	104.4	118.7	314.5	29.06200318	33.19554849	37.742448331
line_235	M	T2	expt_55	vial_1	fly_2	91.4	106.1	118.1	315.6	28.960709759	33.618504436	37.420785805
line_235	M	T2	expt_55	vial_2	fly_2	91.3	103.9	116.9	312.1	29.253444409	33.290611983	37.455943608
line_235	M	T2	expt_55	vial_4	fly_3	90.9	103.1	113.1	307.1	29.599478997	33.572126343	36.82839466
line_235	M	T2	expt_55	vial_2	fly_3	89.1	102.8	115.4	307.3	28.994467947	33.452652131	37.552879922
line_235	M	T2	expt_55	vial_2	fly_1	87.4	99.2	108.9	295.5	29.576988156	33.570219966	36.852791878
line_237	F	T2	expt_55	vial_3	fly_2	96.6	107.5	119.6	323.7	29.84244671	33.209762125	36.947791165
line_237	F	T2	expt_55	vial_1	fly_3	96.9	107.6	122.7	327.2	29.614914425	32.885085575	37.5
line_237	F	T2	expt_55	vial_1	fly_2	99.6	112.5	120.8	332.9	29.918894563	33.793932112	36.287173325
line_237	F	T2	expt_55	vial_4	fly_2	96.4	109.3	118.7	324.4	29.716399507	33.69297164	36.590628853
line_237	F	T2	expt_55	vial_4	fly_1	96.4	106.2	117.5	320.1	30.115588878	33.177132146	36.707278975
line_237	F	T2	expt_55	vial_2	fly_1	96	108.7	120	324.7	29.565753003	33.477055744	36.957191253
line_237	F	T2	expt_55	vial_4	fly_3	95.6	109.4	122.1	327.1	29.226536227	33.445429532	37.32803424
line_237	F	T2	expt_55	vial_1	fly_1	95.3	108.9	118.2	322.4	29.55955335	33.777915633	36.662531017
line_237	F	T2	expt_55	vial_3	fly_3	94.4	107.7	117.4	319.5	29.546165884	33.708920188	36.744913928
line_237	F	T2	expt_55	vial_2	fly_2	92.5	104.9	117.8	315.2	29.346446701	33.280456853	37.373096447
line_237	M	T2	expt_55	vial_4	fly_1	92	102.9	120	314.9	29.215624008	32.67704033	38.107335662
line_237	M	T2	expt_55	vial_4	fly_2	91.8	103.8	118.1	313.7	29.26362767	33.088938476	37.647433854
line_237	M	T2	expt_55	vial_1	fly_1	91.8	103.6	120.5	315.9	29.05982906	32.795188351	38.144982589
line_237	M	T2	expt_55	vial_3	fly_2	91.3	101.5	119.7	312.5	29.216	32.48	38.304
line_237	M	T2	expt_55	vial_2	fly_3	91.2	102.2	119.7	313.1	29.128074098	32.641328649	38.230597253
line_237	M	T2	expt_55	vial_3	fly_1	90.6	101.1	118.9	310.6	29.169349646	32.549903413	38.280746941
line_237	M	T2	expt_55	vial_2	fly_2	90.6	105.4	121.5	317.5	28.535433071	33.196850394	38.267716535
line_237	M	T2	expt_55	vial_3	fly_3	90.4	101.2	117.4	309	29.25566343	32.750809061	37.993527508
line_237	M	T2	expt_55	vial_1	fly_2	90.2	101.4	119.6	311.2	28.984575835	32.583547558	38.431876607
line_237	M	T2	expt_55	vial_4	fly_3	89.2	100	115.8	305	29.245901639	32.786885246	37.967213115
line_237	F	T2	expt_55	vial_2	fly_3	88.9	102.7	114.4	306	29.052287582	33.562091503	37.385620915
line_237	M	T2	expt_55	vial_2	fly_1	86.7	98.1	114.2	299	28.996655518	32.809364548	38.193979933
line_237	M	T2	expt_55	vial_1	fly_3	85.7	98.1	114.6	298.4	28.719839142	32.875335121	38.404825737
line_237	F	T2	expt_55	vial_3	fly_1	83.5	95.7	108.2	287.4	29.053583855	33.298538622	37.647877523
line_239	F	T2	expt_55	vial_1	fly_1	100.6	110.2	119.5	330.3	30.457160157	33.36360884	36.179231002
line_239	F	T2	expt_55	vial_2	fly_1	102.1	111	119	332.1	30.743751882	33.42366757	35.832580548
line_239	F	T2	expt_55	vial_3	fly_1	102.7	112.9	122.7	338.3	30.357670706	33.372746083	36.26958321
line_239	F	T2	expt_55	vial_1	fly_3	100.3	109.8	118.9	329	30.486322188	33.373860182	36.139817629
line_239	F	T2	expt_55	vial_1	fly_2	97.7	109.6	120.3	327.6	29.822954823	33.455433455	36.721611722
line_239	F	T2	expt_55	vial_3	fly_3	97.3	105.8	119.9	323	30.123839009	32.755417957	37.120743034
line_239	F	T2	expt_55	vial_4	fly_2	97	107.9	117	321.9	30.133581858	33.519726623	36.346691519
line_239	F	T2	expt_55	vial_4	fly_1	96.8	107.7	118	322.5	30.015503876	33.395348837	36.589147287
line_239	F	T2	expt_55	vial_3	fly_2	94.6	106.6	118.4	319.6	29.599499374	33.354192741	37.046307885
line_239	F	T2	expt_55	vial_2	fly_3	94.5	107.3	117.6	319.4	29.58672511	33.594239198	36.819035692
line_239	M	T2	expt_55	vial_1	fly_3	93.6	99.8	115.2	308.6	30.330524951	32.339598185	37.329876863
line_239	F	T2	expt_55	vial_2	fly_2	93.5	102.8	113.9	310.2	30.141843972	33.139909736	36.718246293
line_239	F	T2	expt_55	vial_4	fly_3	92.8	104.9	114.8	312.5	29.696	33.568	36.736
line_239	M	T2	expt_55	vial_4	fly_1	92.6	102.8	118.9	314.3	29.462297168	32.7076042	37.830098632
line_239	M	T2	expt_55	vial_3	fly_2	91.8	102.6	116.5	310.9	29.527179157	33.00096494	37.471855902
line_239	M	T2	expt_55	vial_4	fly_3	91.4	101.8	116.8	310	29.483870968	32.838709677	37.677419355
line_239	M	T2	expt_55	vial_2	fly_2	90.9	99.2	112.5	302.6	30.039656312	32.782551223	37.177792465
line_239	M	T2	expt_55	vial_3	fly_1	90.3	99.5	115.7	305.5	29.558101473	32.569558101	37.872340426
line_239	M	T2	expt_55	vial_4	fly_2	89.2	100.4	114.8	304.4	29.303547963	32.982917214	37.713534823
line_239	M	T2	expt_55	vial_1	fly_1	88.9	103.5	120.7	313.1	28.39348451	33.05653146	38.549984031
line_239	M	T2	expt_55	vial_3	fly_3	88	98.1	112.7	298.8	29.451137885	32.831325301	37.717536814
line_239	M	T2	expt_55	vial_2	fly_3	87.5	99.1	110.2	296.8	29.481132075	33.389487871	37.129380054
line_239	M	T2	expt_55	vial_2	fly_1	87.4	97.7	111.1	296.2	29.507089804	32.984469953	37.508440243
line_239	M	T2	expt_55	vial_1	fly_2	87.4	98.2	114.9	300.5	29.084858569	32.678868552	38.236272879
line_256	F	T2	expt_55	vial_2	fly_2	99.4	108.7	120.9	329	30.212765957	33.039513678	36.747720365
line_256	F	T2	expt_55	vial_1	fly_3	100.3	109.1	122.3	331.7	30.238167018	32.891166717	36.870666265
line_256	F	T2	expt_55	vial_3	fly_3	104.4	114.4	127.5	346.3	30.147271152	33.034940803	36.817788045
line_256	F	T2	expt_55	vial_4	fly_1	98.4	109.1	122.1	329.6	29.854368932	33.100728155	37.044902913
line_256	F	T2	expt_55	vial_1	fly_2	97.7	109.5	120.9	328.1	29.777506858	33.37397135	36.848521792
line_256	F	T2	expt_55	vial_3	fly_2	97.5	110.6	125.1	333.2	29.261704682	33.193277311	37.545018007
line_256	F	T2	expt_55	vial_4	fly_2	97.4	109.9	122.4	329.7	29.542007886	33.333333333	37.124658781
line_256	M	T2	expt_55	vial_2	fly_2	97.3	109.6	125.5	332.4	29.271961492	32.972322503	37.755716005
line_256	F	T2	expt_55	vial_4	fly_3	96.9	109.9	121.9	328.7	29.479768786	33.434742927	37.085488287
line_256	F	T2	expt_55	vial_2	fly_1	96.7	108.5	119.3	324.5	29.799691834	33.43605547	36.764252696
line_256	F	T2	expt_55	vial_2	fly_3	96.6	108.7	120.7	326	29.63190184	33.343558282	37.024539877
line_256	M	T2	expt_55	vial_3	fly_3	96.6	109.3	125.3	331.2	29.166666667	33.001207729	37.832125604
line_256	F	T2	expt_55	vial_1	fly_1	94.9	108.4	120	323.3	29.353541602	33.529229818	37.11722858
line_256	M	T2	expt_55	vial_3	fly_2	94.3	105	122.6	321.9	29.294812053	32.618825722	38.086362224
line_256	M	T2	expt_55	vial_2	fly_1	93.8	105.8	122.2	321.8	29.148539466	32.877563704	37.97389683
line_256	M	T2	expt_55	vial_4	fly_1	93.5	107.1	123.3	323.9	28.866934239	33.065761037	38.067304724
line_256	M	T2	expt_55	vial_4	fly_3	93.2	105.1	121.1	319.4	29.17971196	32.905447714	37.914840326
line_256	M	T2	expt_55	vial_3	fly_1	93.1	105	122.8	320.9	29.012153319	32.720473668	38.267373013
line_256	M	T2	expt_55	vial_1	fly_2	92.6	103.3	118.9	314.8	29.415501906	32.814485388	37.770012706
line_256	M	T2	expt_55	vial_1	fly_3	91.3	104.1	122.6	318	28.710691824	32.735849057	38.553459119
line_256	M	T2	expt_55	vial_1	fly_1	91.1	99.4	114.7	305.2	29.849279161	32.568807339	37.581913499
line_256	M	T2	expt_55	vial_4	fly_2	91	104.9	120.8	316.7	28.733817493	33.122829176	38.143353331
line_256	F	T2	expt_55	vial_3	fly_1	90.8	106.1	117.6	314.5	28.871224165	33.73608903	37.392686804
line_256	M	T2	expt_55	vial_2	fly_3	90.2	102.5	118.9	311.6	28.947368421	32.894736842	38.157894737
line_26	F	T2	expt_55	vial_1	fly_1	97.3	108.4	116.8	322.5	30.170542636	33.612403101	36.217054264
line_26	F	T2	expt_55	vial_3	fly_1	97.8	107.7	118.9	324.4	30.147965475	33.199753391	36.652281134
line_26	F	T2	expt_55	vial_4	fly_2	98.3	108.7	114.1	321.1	30.613516039	33.852382435	35.534101526
line_26	F	T2	expt_55	vial_4	fly_3	96.8	109.1	116.2	322.1	30.05277864	33.871468488	36.075752872
line_26	F	T2	expt_55	vial_1	fly_2	96.8	110.7	116.8	324.3	29.848905335	34.13506013	36.016034536
line_26	F	T2	expt_55	vial_4	fly_1	95.8	109.9	114.5	320.2	29.91880075	34.322298563	35.758900687
line_26	F	T2	expt_55	vial_3	fly_3	95.8	105.5	114	315.3	30.383761497	33.460196638	36.156041865
line_26	F	T2	expt_55	vial_3	fly_2	95.8	105.7	112.7	314.2	30.490133673	33.640992998	35.868873329
line_26	F	T2	expt_55	vial_2	fly_2	95.8	107.4	113	316.2	30.297280202	33.965844402	35.736875395
line_26	F	T2	expt_55	vial_2	fly_3	93.7	104.9	111.5	310.1	30.216059336	33.827797485	35.95614318
line_26	M	T2	expt_55	vial_1	fly_3	93.1	95.4	107.2	295.7	31.484612783	32.262428137	36.25295908
line_26	F	T2	expt_55	vial_1	fly_3	91.8	102	110.6	304.4	30.157687254	33.508541393	36.333771353
line_26	M	T2	expt_55	vial_4	fly_3	91.2	104.2	114.1	309.5	29.466882068	33.66720517	36.865912763
line_26	M	T2	expt_55	vial_3	fly_1	90.6	104.3	116.2	311.1	29.12246866	33.526197364	37.351333976
line_26	F	T2	expt_55	vial_2	fly_1	90.4	101.7	109.6	301.7	29.96353994	33.708982433	36.327477627
line_26	M	T2	expt_55	vial_2	fly_2	90	103.1	112	305.1	29.498525074	33.792199279	36.709275647
line_26	M	T2	expt_55	vial_4	fly_2	89.7	99.2	111.9	300.8	29.820478723	32.978723404	37.200797872
line_26	M	T2	expt_55	vial_4	fly_1	89.7	99.7	110.7	300.1	29.890036654	33.222259247	36.887704099
line_26	M	T2	expt_55	vial_3	fly_3	88.9	101	112.5	302.4	29.398148148	33.399470899	37.202380952
line_26	M	T2	expt_55	vial_3	fly_2	88	99.9	109.8	297.7	29.559959691	33.557272422	36.882767887
line_26	M	T2	expt_55	vial_1	fly_2	86.6	104.5	122	313.1	27.658894922	33.375918237	38.965186841
line_26	M	T2	expt_55	vial_1	fly_1	83.5	105.7	123	312.2	26.745675849	33.856502242	39.397821909
line_26	M	T2	expt_55	vial_2	fly_1	81.6	91.2	105.3	278.1	29.341963323	32.793959008	37.86407767
line_26	M	T2	expt_55	vial_2	fly_3	78.3	86.7	101	266	29.436090226	32.593984962	37.969924812
line_28	F	T2	expt_55	vial_1	fly_3	99.7	112.8	120.2	332.7	29.966937181	33.904418395	36.128644424
line_28	F	T2	expt_55	vial_4	fly_1	100.1	114	121.4	335.5	29.836065574	33.979135618	36.184798808
line_28	F	T2	expt_55	vial_4	fly_2	100.3	110.6	115.6	326.5	30.719754977	33.874425727	35.405819296
line_28	F	T2	expt_55	vial_4	fly_3	98.4	109.1	116.3	323.8	30.389129092	33.693638048	35.91723286
line_28	F	T2	expt_55	vial_3	fly_2	97	109	116.9	322.9	30.040260142	33.756580985	36.203158873
line_28	F	T2	expt_55	vial_3	fly_3	96.9	110	119.9	326.8	29.651162791	33.659730722	36.689106487
line_28	F	T2	expt_55	vial_2	fly_1	96.8	107.9	112.3	317	30.536277603	34.03785489	35.425867508
line_28	M	T2	expt_55	vial_4	fly_1	95.3	106.2	118.7	320.2	29.762648345	33.166770768	37.070580887
line_28	M	T2	expt_55	vial_3	fly_1	95.3	106	118.2	319.5	29.827856025	33.176838811	36.995305164
line_28	F	T2	expt_55	vial_1	fly_1	95.1	104.9	112.1	312.1	30.471002884	33.611022108	35.917975008
line_28	M	T2	expt_55	vial_2	fly_1	94.7	106.3	119	320	29.59375	33.21875	37.1875
line_28	F	T2	expt_55	vial_2	fly_3	94.5	108	111.6	314.1	30.085959885	34.383954155	35.53008596
line_28	M	T2	expt_55	vial_3	fly_2	94.1	105	119.9	319	29.498432602	32.915360502	37.586206897
line_28	M	T2	expt_55	vial_2	fly_2	93.7	103.2	117.3	314.2	29.821769574	32.845321451	37.332908975
line_28	M	T2	expt_55	vial_2	fly_3	93.2	105.7	118.8	317.7	29.335851432	33.270380862	37.393767705
line_28	M	T2	expt_55	vial_4	fly_2	92.7	104.8	118	315.5	29.381933439	33.217115689	37.400950872
line_28	M	T2	expt_55	vial_4	fly_3	92.5	100.9	117.1	310.5	29.790660225	32.495974235	37.713365539
line_28	M	T2	expt_55	vial_3	fly_3	92.3	102.7	117.5	312.5	29.536	32.864	37.6
line_28	M	T2	expt_55	vial_1	fly_2	91.8	103	114.4	309.2	29.689521345	33.311772316	36.998706339
line_28	F	T2	expt_55	vial_1	fly_2	91.6	106.7	109.7	308	29.74025974	34.642857143	35.616883117
line_28	M	T2	expt_55	vial_1	fly_1	89.6	99	111.1	299.7	29.89656323	33.033033033	37.070403737
line_28	F	T2	expt_55	vial_3	fly_1	89	100.7	108.4	298.1	29.855753103	33.780610533	36.363636364
line_28	F	T2	expt_55	vial_2	fly_2	88.9	99.1	106.4	294.4	30.19701087	33.661684783	36.141304348
line_28	M	T2	expt_55	vial_1	fly_3	88.6	103.1	114.8	306.5	28.907014682	33.637846656	37.455138662
line_280	F	T2	expt_55	vial_2	fly_2	103	113.3	123.5	339.8	30.311948205	33.343143025	36.34490877
line_280	F	T2	expt_55	vial_3	fly_1	103.5	116.1	122.2	341.8	30.280866004	33.9672323	35.751901697
line_280	F	T2	expt_55	vial_1	fly_2	103.6	113.1	122.6	339.3	30.533451223	33.333333333	36.133215444
line_280	F	T2	expt_55	vial_4	fly_2	101.8	113.5	124.1	339.4	29.994107248	33.441367118	36.564525633
line_280	F	T2	expt_55	vial_2	fly_3	101.8	113.7	122.8	338.3	30.091634644	33.609222584	36.299142773
line_280	F	T2	expt_55	vial_4	fly_3	101.1	112.8	124.4	338.3	29.884717706	33.343186521	36.772095773
line_280	F	T2	expt_55	vial_2	fly_1	101	115.2	123.4	339.6	29.740871614	33.922261484	36.336866902
line_280	F	T2	expt_55	vial_3	fly_3	100.4	111.8	119.2	331.4	30.295715148	33.735666868	35.968617984
line_280	F	T2	expt_55	vial_4	fly_1	99.3	111.5	118	328.8	30.200729927	33.911192214	35.888077859
line_280	F	T2	expt_55	vial_3	fly_2	98.8	107.8	121.3	327.9	30.131137542	32.875876792	36.992985666
line_280	M	T2	expt_55	vial_2	fly_3	98.1	109.9	126.2	334.2	29.353680431	32.884500299	37.76181927
line_280	F	T2	expt_55	vial_1	fly_3	97.9	110.1	117.9	325.9	30.039889537	33.783369132	36.176741332
line_280	M	T2	expt_55	vial_4	fly_3	97.4	108.9	124.6	330.9	29.434874584	32.910244787	37.654880629
line_280	M	T2	expt_55	vial_4	fly_2	97	108.8	120	325.8	29.772866789	33.394720688	36.832412523
line_280	M	T2	expt_55	vial_4	fly_1	96.9	107.8	123	327.7	29.56972841	32.89594141	37.53433018
line_280	M	T2	expt_55	vial_2	fly_2	96	109.1	127.9	333	28.828828829	32.762762763	38.408408408
line_280	M	T2	expt_55	vial_3	fly_1	95.8	107.4	122.1	325.3	29.449738703	33.015677836	37.534583461
line_280	M	T2	expt_55	vial_3	fly_2	95.1	106.2	122	323.3	29.41540365	32.848747294	37.735849057
line_280	M	T2	expt_55	vial_2	fly_1	94.6	107.5	121.8	323.9	29.20654523	33.189255943	37.604198827
line_280	F	T2	expt_55	vial_1	fly_1	93.2	103.7	113.6	310.5	30.01610306	33.397745572	36.586151369
line_280	M	T2	expt_55	vial_3	fly_3	90	101.5	118.2	309.7	29.060381014	32.773651921	38.165967065
line_280	M	T2	expt_55	vial_1	fly_2	88.6	99.3	112.7	300.6	29.474384564	33.033932136	37.4916833
line_280	M	T2	expt_55	vial_1	fly_3	85.7	95.7	111.4	292.8	29.269125683	32.68442623	38.046448087
line_280	M	T2	expt_55	vial_1	fly_1	85.2	103.3	117.5	306	27.843137255	33.758169935	38.39869281
line_287	F	T2	expt_55	vial_2	fly_3	95.5	107.4	116.9	319.8	29.862414009	33.583489681	36.55409631
line_287	F	T2	expt_55	vial_3	fly_1	96.4	108.8	119.2	324.4	29.716399507	33.538840937	36.744759556
line_287	F	T2	expt_55	vial_4	fly_2	96.7	106.8	118.2	321.7	30.059061237	33.198632266	36.742306497
line_287	F	T2	expt_55	vial_2	fly_2	95.5	105.2	116.5	317.2	30.107187894	33.16519546	36.727616646
line_287	F	T2	expt_55	vial_3	fly_2	95.2	107.9	118	321.1	29.648084709	33.603238866	36.748676425
line_287	F	T2	expt_55	vial_3	fly_3	95.1	107.1	118.6	320.8	29.644638404	33.385286783	36.970074813
line_287	F	T2	expt_55	vial_2	fly_1	93.8	106.5	116	316.3	29.655390452	33.670565918	36.674043629
line_287	M	T2	expt_55	vial_3	fly_3	92.9	102	117	311.9	29.78518756	32.702789356	37.512023084
line_287	F	T2	expt_55	vial_1	fly_1	92.8	105.4	117	315.2	29.441624365	33.439086294	37.11928934
line_287	F	T2	expt_55	vial_4	fly_3	90.7	102	112.4	305.1	29.727958047	33.43166175	36.840380203
line_287	F	T2	expt_55	vial_4	fly_1	90.6	103.4	115	309	29.32038835	33.462783172	37.216828479
line_287	M	T2	expt_55	vial_3	fly_2	90.3	98	113.5	301.8	29.920477137	32.471835653	37.60768721
line_287	F	T2	expt_55	vial_1	fly_2	89.6	102.8	114.6	307	29.185667752	33.48534202	37.328990228
line_287	F	T2	expt_55	vial_1	fly_3	89.4	100.2	112.7	302.3	29.573271585	33.145881575	37.280846841
line_287	M	T2	expt_55	vial_1	fly_2	88.5	98.3	114.9	301.7	29.333775273	32.582035134	38.084189592
line_287	M	T2	expt_55	vial_4	fly_2	87.3	95.9	111.8	295	29.593220339	32.508474576	37.898305085
line_287	M	T2	expt_55	vial_3	fly_1	87.2	97.3	110	294.5	29.60950764	33.039049236	37.351443124
line_287	M	T2	expt_55	vial_2	fly_2	86.7	96.8	114.5	298	29.093959732	32.483221477	38.422818792
line_287	M	T2	expt_55	vial_4	fly_3	86.2	97.8	113.7	297.7	28.955324152	32.851864293	38.192811555
line_287	M	T2	expt_55	vial_2	fly_1	85.9	94.3	108.1	288.3	29.795352064	32.708983698	37.495664239
line_287	M	T2	expt_55	vial_4	fly_1	85.5	96.5	112.2	294.2	29.061862678	32.800815772	38.13732155
line_287	M	T2	expt_55	vial_1	fly_3	84.4	89.3	104	277.7	30.392509903	32.157003961	37.450486136
line_287	M	T2	expt_55	vial_2	fly_3	83.3	93.8	109.8	286.9	29.034506797	32.694318578	38.271174625
line_287	M	T2	expt_55	vial_1	fly_1	80.6	99.4	117.2	297.2	27.119784657	33.445491252	39.434724092
line_310	F	T2	expt_45	vial_3	fly_2	96.5	108.4	120.1	325	29.692307692	33.353846154	36.953846154
line_310	F	T2	expt_45	vial_3	fly_3	98	110.1	121.7	329.8	29.714978775	33.383869012	36.901152213
line_310	F	T2	expt_45	vial_2	fly_1	98.4	109.2	123.2	330.8	29.746070133	33.010882709	37.243047158
line_310	M	T2	expt_45	vial_3	fly_2	95.8	108.8	117.7	322.3	29.723859758	33.757368911	36.518771331
line_310	M	T2	expt_45	vial_3	fly_1	95.5	109.7	120.9	326.1	29.285495247	33.639987734	37.074517019
line_310	F	T2	expt_45	vial_2	fly_2	94.2	109.9	119.4	323.5	29.119010819	33.972179289	36.908809892
line_310	F	T2	expt_45	vial_4	fly_1	93.5	106.9	120.1	320.5	29.173166927	33.354134165	37.472698908
line_310	F	T2	expt_45	vial_1	fly_2	92.9	105.1	117	315	29.492063492	33.365079365	37.142857143
line_310	M	T2	expt_45	vial_4	fly_2	91.8	106.6	125.5	323.9	28.342080889	32.911392405	38.746526706
line_310	F	T2	expt_45	vial_2	fly_3	91.2	105.2	114	310.4	29.381443299	33.891752577	36.726804124
line_310	F	T2	expt_45	vial_1	fly_1	91.2	103.7	115.8	310.7	29.353073705	33.376247184	37.270679112
line_310	M	T2	expt_45	vial_3	fly_3	90.9	105.6	114.6	311.1	29.218900675	33.944069431	36.837029894
line_310	F	T2	expt_45	vial_3	fly_1	89.8	102.9	110.2	302.9	29.646748102	33.971607791	36.381644107
line_310	F	T2	expt_45	vial_4	fly_3	89.7	102.4	113.4	305.5	29.361702128	33.518821604	37.119476268
line_310	M	T2	expt_45	vial_4	fly_3	89.6	101.1	117.4	308.1	29.081467056	32.814021422	38.104511522
line_310	F	T2	expt_45	vial_1	fly_3	89.4	98	117.6	305	29.31147541	32.131147541	38.557377049
line_310	M	T2	expt_45	vial_4	fly_1	89.1	102.8	120.7	312.6	28.502879079	32.885476647	38.611644274
line_310	M	T2	expt_45	vial_1	fly_3	89.1	99.4	115.2	303.7	29.338162661	32.729667435	37.932169905
line_310	F	T2	expt_45	vial_4	fly_2	88.7	102.7	111.9	303.3	29.244971975	33.860863831	36.894164194
line_310	M	T2	expt_45	vial_1	fly_2	88.4	99.7	113.9	302	29.271523179	33.013245033	37.715231788
line_310	M	T2	expt_45	vial_2	fly_2	88.2	101.6	118.5	308.3	28.608498216	32.954914045	38.436587739
line_310	M	T2	expt_45	vial_2	fly_1	87	97.9	114.8	299.7	29.029029029	32.665999333	38.304971638
line_310	M	T2	expt_45	vial_1	fly_1	85.4	98.8	114	298.2	28.638497653	33.13212609	38.229376258
line_310	M	T2	expt_45	vial_2	fly_3	83.2	93	107.5	283.7	29.326753613	32.781106803	37.892139584
line_313	F	T2	expt_40	vial_1	fly_3	101.2	117	120.5	338.7	29.878948922	34.54384411	35.577206968
line_313	F	T2	expt_40	vial_3	fly_2	101.2	114	120	335.2	30.190930788	34.009546539	35.799522673
line_313	F	T2	expt_40	vial_3	fly_3	101.5	116.3	121.2	339	29.94100295	34.306784661	35.752212389
line_313	F	T2	expt_40	vial_2	fly_1	98.5	111.2	114.5	324.2	30.382479951	34.299814929	35.31770512
line_313	F	T2	expt_40	vial_1	fly_2	98.3	113	119.7	331	29.697885196	34.13897281	36.163141994
line_313	M	T2	expt_40	vial_3	fly_3	97.7	107.9	118.8	324.4	30.117139334	33.261405672	36.621454994
line_313	F	T2	expt_40	vial_2	fly_3	97.5	111	115.2	323.7	30.120481928	34.291010195	35.588507878
line_313	M	T2	expt_40	vial_3	fly_1	97.4	112	119.8	329.2	29.586877278	34.021871203	36.391251519
line_313	M	T2	expt_40	vial_1	fly_1	95.2	109.8	117.2	322.2	29.546865301	34.078212291	36.374922408
line_313	F	T2	expt_40	vial_2	fly_2	95.1	110	114.3	319.4	29.774577332	34.439574202	35.785848466
line_313	M	T2	expt_40	vial_1	fly_2	94.5	111.5	119.5	325.5	29.032258065	34.25499232	36.712749616
line_313	F	T2	expt_40	vial_1	fly_1	92.5	105.5	111.8	309.8	29.857972886	34.054228535	36.08779858
line_313	F	T2	expt_40	vial_3	fly_1	91.8	103	106.9	301.7	30.427577063	34.139874047	35.43254889
line_313	M	T2	expt_40	vial_4	fly_1	91.3	103.7	111.9	306.9	29.749103943	33.789507983	36.461388074
line_313	M	T2	expt_40	vial_3	fly_2	91.3	103.7	115.5	310.5	29.404186795	33.397745572	37.198067633
line_313	F	T2	expt_40	vial_4	fly_1	91.2	103.1	112.3	306.6	29.745596869	33.626875408	36.627527723
line_313	M	T2	expt_40	vial_1	fly_3	90.4	103.5	113.8	307.7	29.379265518	33.636659084	36.984075398
line_313	M	T2	expt_40	vial_2	fly_3	88.8	101.5	113.4	303.7	29.239380968	33.421139282	37.33947975
line_313	M	T2	expt_40	vial_4	fly_3	86.9	99.1	107.7	293.7	29.588014981	33.741913517	36.670071502
line_313	M	T2	expt_40	vial_2	fly_1	86.5	97.4	110.4	294.3	29.391777098	33.095480802	37.5127421
line_313	F	T2	expt_40	vial_4	fly_2	85.1	95.9	106.1	287.1	29.641239986	33.402995472	36.955764542
line_313	M	T2	expt_40	vial_2	fly_2	83.8	89.9	95.9	269.6	31.083086053	33.345697329	35.571216617
line_313	F	T2	expt_40	vial_4	fly_3	80.1	91.8	95.1	267	30	34.382022472	35.617977528
line_313	M	T2	expt_40	vial_4	fly_2	77.7	88.2	96.6	262.5	29.6	33.6	36.8
line_318	F	T2	expt_45	vial_3	fly_3	99.1	109.1	115.5	323.7	30.614766759	33.704046957	35.681186284
line_318	M	T2	expt_45	vial_3	fly_2	99.7	110.3	118.8	328.8	30.322384428	33.54622871	36.131386861
line_318	F	T2	expt_45	vial_1	fly_2	100.1	112.2	118	330.3	30.305782622	33.969118983	35.725098395
line_318	F	T2	expt_45	vial_2	fly_2	98.9	109.2	116.2	324.3	30.496453901	33.672525439	35.83102066
line_318	F	T2	expt_45	vial_2	fly_1	98.3	110.8	117.5	326.6	30.097979179	33.925290876	35.976729945
line_318	F	T2	expt_45	vial_4	fly_1	98	112.1	121	331.1	29.598308668	33.856840834	36.544850498
line_318	M	T2	expt_45	vial_3	fly_1	97.3	110.1	115.6	323	30.123839009	34.086687307	35.789473684
line_318	F	T2	expt_45	vial_4	fly_3	96.7	111.1	117.2	325	29.753846154	34.184615385	36.061538462
line_318	F	T2	expt_45	vial_1	fly_1	96.2	110.8	114.7	321.7	29.903636929	34.442026733	35.654336338
line_318	M	T2	expt_45	vial_3	fly_3	96	108.7	119.1	323.8	29.647930821	33.570105003	36.781964175
line_318	F	T2	expt_45	vial_4	fly_2	95.5	108.1	116.2	319.8	29.862414009	33.802376485	36.335209506
line_318	F	T2	expt_45	vial_3	fly_1	95.5	109.9	117.5	322.9	29.575720037	34.035305048	36.388974915
line_318	F	T2	expt_45	vial_2	fly_3	95.3	107.6	111.7	314.6	30.292434838	34.202161475	35.505403687
line_318	M	T2	expt_45	vial_2	fly_2	95	107.3	118.7	321	29.595015576	33.426791277	36.978193146
line_318	F	T2	expt_45	vial_1	fly_3	94.6	105.2	111.6	311.4	30.378933847	33.782915864	35.838150289
line_318	M	T2	expt_45	vial_1	fly_1	93.4	104.8	117.5	315.7	29.585049097	33.19607222	37.218878682
line_318	M	T2	expt_45	vial_1	fly_2	92.5	105.3	116	313.8	29.477374124	33.556405354	36.966220523
line_318	M	T2	expt_45	vial_2	fly_3	91.9	103.4	115.1	310.4	29.606958763	33.31185567	37.081185567
line_318	F	T2	expt_45	vial_3	fly_2	91.4	105.1	114.5	311	29.389067524	33.794212219	36.816720257
line_318	M	T2	expt_45	vial_2	fly_1	90.8	103.5	113.6	307.9	29.490094186	33.614810003	36.89509581
line_318	M	T2	expt_45	vial_4	fly_3	90	104.1	114.4	308.5	29.173419773	33.743922204	37.082658023
line_318	M	T2	expt_45	vial_4	fly_2	88.5	101.4	114	303.9	29.12142152	33.366238894	37.512339585
line_318	M	T2	expt_45	vial_1	fly_3	87.5	100.2	113.7	301.4	29.03118779	33.244857332	37.723954877
line_318	M	T2	expt_45	vial_4	fly_1	85.1	99.9	110	295	28.847457627	33.86440678	37.288135593
line_320	F	T2	expt_45	vial_4	fly_1	97.8	108.8	123.8	330.4	29.600484262	32.929782082	37.469733656
line_320	M	T2	expt_45	vial_3	fly_1	98.2	109.4	124.5	332.1	29.569406805	32.941884974	37.48870822
line_320	F	T2	expt_45	vial_3	fly_1	101	111.2	118.3	330.5	30.559757943	33.645990923	35.794251135
line_320	F	T2	expt_45	vial_2	fly_1	97.2	108.7	122.8	328.7	29.57103742	33.069668391	37.359294189
line_320	F	T2	expt_45	vial_4	fly_2	96.9	109.4	124.3	330.6	29.310344828	33.091349062	37.59830611
line_320	M	T2	expt_45	vial_3	fly_3	96.5	108.3	121.1	325.9	29.610309911	33.23105247	37.158637619
line_320	M	T2	expt_45	vial_3	fly_2	96.4	106.9	122.3	325.6	29.606879607	32.831695332	37.561425061
line_320	F	T2	expt_45	vial_3	fly_3	96.1	108.6	121.1	325.8	29.496623696	33.333333333	37.170042971
line_320	F	T2	expt_45	vial_4	fly_3	95.2	107	121.2	323.4	29.437229437	33.085961657	37.476808905
line_320	F	T2	expt_45	vial_3	fly_2	95.2	106.7	122.6	324.5	29.337442219	32.881355932	37.781201849
line_320	F	T2	expt_45	vial_2	fly_2	94.6	105.1	120.9	320.6	29.507174049	32.782283219	37.710542732
line_320	M	T2	expt_45	vial_2	fly_1	92	104.9	120.6	317.5	28.976377953	33.039370079	37.984251969
line_320	M	T2	expt_45	vial_1	fly_2	91	104.1	120.5	315.6	28.833967047	32.984790875	38.181242079
line_320	F	T2	expt_45	vial_1	fly_1	90.8	103.3	116.8	310.9	29.205532326	33.226117723	37.568349952
line_320	M	T2	expt_45	vial_4	fly_3	90.8	103.5	122	316.3	28.706923807	32.722099273	38.570976921
line_320	M	T2	expt_45	vial_2	fly_3	90.5	100.6	121.2	312.3	28.97854627	32.212616074	38.808837656
line_320	M	T2	expt_45	vial_2	fly_2	90.4	104	123.8	318.2	28.409805154	32.683846637	38.906348209
line_320	M	T2	expt_45	vial_1	fly_1	89.5	102.6	118.2	310.3	28.843055108	33.064776023	38.092168869
line_320	F	T2	expt_45	vial_1	fly_2	89.1	101.8	116.6	307.5	28.975609756	33.105691057	37.918699187
line_320	F	T2	expt_45	vial_2	fly_3	89	100.9	114.9	304.8	29.199475066	33.103674541	37.696850394
line_320	F	T2	expt_45	vial_1	fly_3	88.3	100.1	111.6	300	29.433333333	33.366666667	37.2
line_320	M	T2	expt_45	vial_1	fly_3	87.3	101	116.4	304.7	28.651132261	33.147358057	38.201509682
line_320	M	T2	expt_45	vial_4	fly_2	85.3	96.4	113	294.7	28.944689515	32.711231761	38.344078724
line_320	M	T2	expt_45	vial_4	fly_1	81.5	92.4	110.4	284.3	28.666901161	32.500879353	38.832219486
line_325	F	T2	expt_55	vial_2	fly_2	103.1	112.1	123.3	338.5	30.457902511	33.116691285	36.425406204
line_325	F	T2	expt_55	vial_4	fly_1	103.2	111.4	125.9	340.5	30.308370044	32.716593245	36.975036711
line_325	F	T2	expt_55	vial_1	fly_1	103.5	111.9	126.6	342	30.263157895	32.719298246	37.01754386
line_325	F	T2	expt_55	vial_3	fly_3	103	112	125.9	340.9	30.214139044	32.854209446	36.931651511
line_325	F	T2	expt_55	vial_2	fly_1	102.4	112.2	124.5	339.1	30.197581834	33.087584783	36.714833382
line_325	F	T2	expt_55	vial_4	fly_2	101.4	112.7	125.3	339.4	29.87625221	33.205657042	36.918090748
line_325	F	T2	expt_55	vial_3	fly_2	101.4	113.4	124.8	339.6	29.858657244	33.392226148	36.749116608
line_325	F	T2	expt_55	vial_1	fly_3	101.3	109.8	123.1	334.2	30.311190904	32.854578097	36.834230999
line_325	F	T2	expt_55	vial_1	fly_2	101.2	110.1	124.6	335.9	30.12801429	32.777612385	37.094373325
line_325	F	T2	expt_55	vial_4	fly_3	100.7	109.8	123.1	333.6	30.185851319	32.913669065	36.900479616
line_325	F	T2	expt_55	vial_2	fly_3	100.7	110.3	121.5	332.5	30.285714286	33.172932331	36.541353383
line_325	M	T2	expt_55	vial_3	fly_2	97	105.9	124.1	327	29.663608563	32.385321101	37.951070336
line_325	F	T2	expt_55	vial_3	fly_1	96.6	108.8	116	321.4	30.056004978	33.851897946	36.092097075
line_325	M	T2	expt_55	vial_1	fly_1	95.6	102	118.4	316	30.253164557	32.278481013	37.46835443
line_325	M	T2	expt_55	vial_4	fly_1	95.5	106.3	119.3	321.1	29.741513547	33.104951728	37.153534724
line_325	M	T2	expt_55	vial_1	fly_3	95.2	105.4	121.6	322.2	29.546865301	32.712600869	37.74053383
line_325	M	T2	expt_55	vial_2	fly_3	95	104.2	123.4	322.6	29.448233106	32.300061996	38.251704898
line_325	M	T2	expt_55	vial_2	fly_1	94	104.8	120.6	319.4	29.43018159	32.811521603	37.758296807
line_325	M	T2	expt_55	vial_1	fly_2	93	107	125	325	28.615384615	32.923076923	38.461538462
line_325	M	T2	expt_55	vial_4	fly_2	92.5	102.1	118.9	313.5	29.505582137	32.567783094	37.926634769
line_325	M	T2	expt_55	vial_3	fly_3	92.5	103.5	120.8	316.8	29.198232323	32.670454545	38.131313131
line_325	M	T2	expt_55	vial_2	fly_2	91.7	100.7	119.4	311.8	29.409878127	32.29634381	38.293778063
line_325	M	T2	expt_55	vial_4	fly_3	87.2	96.4	116.2	299.8	29.086057372	32.154769847	38.759172782
line_325	M	T2	expt_55	vial_3	fly_1	84.9	95	113.2	293.1	28.966223132	32.412146025	38.621630843
line_338	F	T2	expt_55	vial_4	fly_3	97.6	107.4	120.4	325.4	29.993853719	33.005531653	37.000614628
line_338	F	T2	expt_55	vial_3	fly_2	99.9	112.1	123.2	335.2	29.803102625	33.442720764	36.754176611
line_338	F	T2	expt_55	vial_3	fly_1	101.6	114.9	126.3	342.8	29.638273046	33.518086348	36.843640607
line_338	F	T2	expt_55	vial_1	fly_2	97.3	108.6	121.7	327.6	29.700854701	33.15018315	37.148962149
line_338	F	T2	expt_55	vial_4	fly_1	97	108.8	122	327.8	29.591214155	33.190970104	37.217815741
line_338	F	T2	expt_55	vial_1	fly_1	96.8	109.9	119.9	326.6	29.638701776	33.649724434	36.711573791
line_338	F	T2	expt_55	vial_2	fly_2	96.6	107.9	122.4	326.9	29.550321199	33.007035791	37.44264301
line_338	F	T2	expt_55	vial_4	fly_2	95.6	111.1	123.5	330.2	28.952150212	33.646274985	37.401574803
line_338	F	T2	expt_55	vial_2	fly_3	95.2	106.6	120	321.8	29.583592293	33.12616532	37.290242387
line_338	M	T2	expt_55	vial_4	fly_1	94.2	105.9	121.2	321.3	29.318394024	32.959850607	37.721755369
line_338	F	T2	expt_55	vial_3	fly_3	93.7	107.4	120.3	321.4	29.153702551	33.416303671	37.429993777
line_338	M	T2	expt_55	vial_1	fly_1	92.8	106.9	119.9	319.6	29.036295369	33.448060075	37.515644556
line_338	M	T2	expt_55	vial_3	fly_1	92.7	104	119.2	315.9	29.344729345	32.9218107	37.733459956
line_338	M	T2	expt_55	vial_2	fly_3	92.4	103.1	116.3	311.8	29.634381013	33.066067992	37.299550994
line_338	M	T2	expt_55	vial_3	fly_3	92.3	105.5	121	318.8	28.952321205	33.092848181	37.954830615
line_338	M	T2	expt_55	vial_4	fly_3	91.8	104	118.6	314.4	29.198473282	33.078880407	37.72264631
line_338	F	T2	expt_55	vial_2	fly_1	91.6	102.8	111.7	306.1	29.924861156	33.583796145	36.491342698
line_338	M	T2	expt_55	vial_1	fly_2	91.5	101.7	119.5	312.7	29.261272785	32.523185161	38.215542053
line_338	M	T2	expt_55	vial_2	fly_2	89.9	101.3	115.6	306.8	29.302477184	33.018252934	37.679269883
line_338	M	T2	expt_55	vial_2	fly_1	88.5	99.9	116.6	305	29.016393443	32.754098361	38.229508197
line_338	F	T2	expt_55	vial_1	fly_3	87.5	112.8	122.6	322.9	27.098172809	34.933415918	37.968411273
line_338	M	T2	expt_55	vial_1	fly_3	87.5	98.2	114.8	300.5	29.118136439	32.678868552	38.202995008
line_338	M	T2	expt_55	vial_4	fly_2	85.7	98.4	112.4	296.5	28.903878583	33.187183811	37.908937605
line_338	M	T2	expt_55	vial_3	fly_2	84.8	97.2	110.7	292.7	28.971643321	33.208062863	37.820293816
line_350	F	T2	expt_55	vial_4	fly_1	95	105.9	119	319.9	29.696780244	33.10409503	37.199124726
line_350	F	T2	expt_55	vial_4	fly_2	95.9	109	123.3	328.2	29.219987812	33.211456429	37.568555759
line_350	F	T2	expt_55	vial_1	fly_3	96.1	104.8	114.2	315.1	30.498254522	33.259282767	36.24246271
line_350	F	T2	expt_55	vial_3	fly_1	94.9	103.3	118.1	316.3	30.003161555	32.658868163	37.337970281
line_350	F	T2	expt_55	vial_2	fly_2	93.9	106.7	119.2	319.8	29.362101313	33.364602877	37.27329581
line_350	F	T2	expt_55	vial_4	fly_3	93.3	103.6	117.8	314.7	29.647283127	32.9202415	37.432475373
line_350	F	T2	expt_55	vial_3	fly_3	92.9	101.8	110.4	305.1	30.449033104	33.366109472	36.184857424
line_350	F	T2	expt_55	vial_1	fly_2	92.7	104.5	114.5	311.7	29.740134745	33.525826115	36.73403914
line_350	F	T2	expt_55	vial_1	fly_1	92.7	106.5	114.1	313.3	29.58825407	33.992977976	36.418767954
line_350	F	T2	expt_55	vial_2	fly_3	92.1	102.5	111.6	306.2	30.078380144	33.474853037	36.446766819
line_350	F	T2	expt_55	vial_3	fly_2	91.6	103.1	116.3	311	29.453376206	33.151125402	37.395498392
line_350	F	T2	expt_55	vial_2	fly_1	90.9	101.8	114.1	306.8	29.628422425	33.181225554	37.190352021
line_350	M	T2	expt_55	vial_2	fly_3	89.8	99.2	115.1	304.1	29.529759947	32.620848405	37.849391647
line_350	M	T2	expt_55	vial_4	fly_3	89.6	99.7	111.9	301.2	29.747675963	33.100929615	37.151394422
line_350	M	T2	expt_55	vial_1	fly_3	88.8	98.5	113.9	301.2	29.482071713	32.70252324	37.815405046
line_350	M	T2	expt_55	vial_3	fly_3	88.7	99.9	114	302.6	29.312623926	33.013879709	37.673496365
line_350	M	T2	expt_55	vial_4	fly_1	87.9	99.1	112.8	299.8	29.319546364	33.055370247	37.625083389
line_350	M	T2	expt_55	vial_4	fly_2	87.8	97.4	114.8	300	29.266666667	32.466666667	38.266666667
line_350	M	T2	expt_55	vial_3	fly_2	87.3	99.6	112.1	299	29.197324415	33.311036789	37.491638796
line_350	M	T2	expt_55	vial_2	fly_2	87.1	98.4	112.4	297.9	29.237999329	33.03121853	37.730782142
line_350	M	T2	expt_55	vial_3	fly_1	86.9	97	114.4	298.3	29.131746564	32.517599732	38.350653704
line_350	M	T2	expt_55	vial_1	fly_2	86.9	98.9	113.3	299.1	29.053828151	33.065864259	37.880307589
line_350	M	T2	expt_55	vial_1	fly_1	86.7	97.6	110.1	294.4	29.449728261	33.152173913	37.398097826
line_350	M	T2	expt_55	vial_2	fly_1	79.1	88.4	102.8	270.3	29.263780984	32.704402516	38.0318165
line_352	F	T2	expt_55	vial_2	fly_2	96.7	105.1	109.9	311.7	31.023419955	33.718318896	35.258261149
line_352	F	T2	expt_55	vial_3	fly_2	97.9	109.5	111.6	319	30.689655172	34.326018809	34.984326019
line_352	F	T2	expt_55	vial_4	fly_3	98.1	109.9	115.3	323.3	30.343334364	33.993195175	35.663470461
line_352	F	T2	expt_55	vial_4	fly_2	95.2	105.8	110.5	311.5	30.561797753	33.964686998	35.473515249
line_352	F	T2	expt_55	vial_1	fly_2	95.2	105.2	111.5	311.9	30.522603399	33.728759218	35.748637384
line_352	F	T2	expt_55	vial_2	fly_3	95.1	104.4	110.7	310.2	30.657640232	33.655705996	35.686653772
line_352	F	T2	expt_55	vial_3	fly_1	93.4	104.3	112.6	310.3	30.099903319	33.612632936	36.287463745
line_352	F	T2	expt_55	vial_4	fly_1	93.3	104.2	109.8	307.3	30.361210543	33.908232997	35.730556459
line_352	F	T2	expt_55	vial_1	fly_3	92.3	103.8	109.4	305.5	30.212765957	33.977086743	35.8101473
line_352	F	T2	expt_55	vial_1	fly_1	91.7	98.9	105.9	296.5	30.927487352	33.355817875	35.716694772
line_352	F	T2	expt_55	vial_2	fly_1	90.6	100.4	106.4	297.4	30.46402152	33.759246806	35.776731675
line_352	F	T2	expt_55	vial_3	fly_3	89.6	98.1	105.4	293.1	30.569771409	33.469805527	35.960423064
line_352	M	T2	expt_55	vial_3	fly_1	88.6	96.5	107.4	292.5	30.290598291	32.991452991	36.717948718
line_352	M	T2	expt_55	vial_4	fly_3	87.9	97.1	103	288	30.520833333	33.715277778	35.763888889
line_352	M	T2	expt_55	vial_1	fly_1	87	98	110.9	295.9	29.401824941	33.11929706	37.478877999
line_352	M	T2	expt_55	vial_1	fly_2	86.9	97.6	107.4	291.9	29.770469339	33.436108256	36.793422405
line_352	M	T2	expt_55	vial_4	fly_1	86	95	106.4	287.4	29.923451635	33.054975644	37.021572721
line_352	M	T2	expt_55	vial_2	fly_3	85.8	95.7	107.5	289	29.688581315	33.114186851	37.197231834
line_352	M	T2	expt_55	vial_2	fly_1	85.3	94.4	106.3	286	29.825174825	33.006993007	37.167832168
line_352	M	T2	expt_55	vial_3	fly_2	85	93.3	105.1	283.4	29.992942837	32.92166549	37.085391673
line_352	M	T2	expt_55	vial_3	fly_3	83.3	91	100.5	274.8	30.312954876	33.114992722	36.572052402
line_352	M	T2	expt_55	vial_2	fly_2	83	92.8	106.2	282	29.432624113	32.907801418	37.659574468
line_352	M	T2	expt_55	vial_1	fly_3	82.4	92.1	105.6	280.1	29.418064977	32.881113888	37.700821135
line_352	M	T2	expt_55	vial_4	fly_2	81.8	90.4	100.9	273.1	29.952398389	33.101428048	36.946173563
line_356	F	T2	expt_55	vial_4	fly_1	96.3	109.8	114.6	320.7	30.028063611	34.237605239	35.734331151
line_356	F	T2	expt_55	vial_4	fly_2	97.2	109.4	115.5	322.1	30.176963676	33.964607265	35.858429059
line_356	F	T2	expt_55	vial_3	fly_1	97.8	110	118.1	325.9	30.009205278	33.752684873	36.23810985
line_356	F	T2	expt_55	vial_1	fly_3	95.5	107.4	115.5	318.4	29.993718593	33.731155779	36.275125628
line_356	F	T2	expt_55	vial_1	fly_1	95	107.2	114.6	316.8	29.987373737	33.838383838	36.174242424
line_356	F	T2	expt_55	vial_2	fly_3	94.1	106	112.9	313	30.063897764	33.865814696	36.07028754
line_356	F	T2	expt_55	vial_3	fly_2	92	105.3	110.1	307.4	29.92843201	34.25504229	35.816525699
line_356	F	T2	expt_55	vial_3	fly_3	91.8	102.4	112.3	306.5	29.951060359	33.409461664	36.639477977
line_356	F	T2	expt_55	vial_1	fly_2	91.7	105.9	111.5	309.1	29.666774507	34.260757037	36.072468457
line_356	M	T2	expt_55	vial_2	fly_3	91.1	103	114.1	308.2	29.558728099	33.419857236	37.021414666
line_356	F	T2	expt_55	vial_2	fly_2	91	105.2	109.5	305.7	29.767746156	34.412823029	35.819430815
line_356	F	T2	expt_55	vial_2	fly_1	90.8	102.9	108.7	302.4	30.026455026	34.027777778	35.945767196
line_356	M	T2	expt_55	vial_4	fly_3	90.8	101.4	109.9	302.1	30.056272757	33.565044687	36.378682555
line_356	M	T2	expt_55	vial_1	fly_2	90.5	104	113.6	308.1	29.373580006	33.755274262	36.871145732
line_356	F	T2	expt_55	vial_4	fly_3	90	104.3	110.7	305	29.508196721	34.196721311	36.295081967
line_356	M	T2	expt_55	vial_1	fly_3	90	105.8	116.9	312.7	28.781579789	33.834346019	37.384074193
line_356	M	T2	expt_55	vial_2	fly_2	89.6	100.9	112.4	302.9	29.580719709	33.311323869	37.107956421
line_356	M	T2	expt_55	vial_3	fly_2	88.4	102.6	115.5	306.5	28.841761827	33.474714519	37.683523654
line_356	M	T2	expt_55	vial_3	fly_3	88.3	100.4	112	300.7	29.364815431	33.388759561	37.246425008
line_356	M	T2	expt_55	vial_1	fly_1	88.1	100.5	110.4	299	29.464882943	33.612040134	36.923076923
line_356	M	T2	expt_55	vial_3	fly_1	87.9	99.9	109.5	297.3	29.566094854	33.602421796	36.83148335
line_356	M	T2	expt_55	vial_2	fly_1	87.1	102.1	114.6	303.8	28.670177749	33.607636603	37.722185648
line_356	M	T2	expt_55	vial_4	fly_1	84.6	98	108.1	290.7	29.102167183	33.711730306	37.186102511
line_356	M	T2	expt_55	vial_4	fly_2	83.2	94.4	106.2	283.8	29.316420014	33.26286117	37.420718816
line_357	F	T2	expt_40	vial_4	fly_1	94.7	102.2	115.9	312.8	30.274936061	32.672634271	37.052429668
line_357	F	T2	expt_40	vial_3	fly_3	96.4	106.7	118.1	321.2	30.0124533	33.219178082	36.768368618
line_357	M	T2	expt_40	vial_4	fly_2	97.1	107.2	115.7	320	30.34375	33.5	36.15625
line_357	F	T2	expt_40	vial_3	fly_2	94.5	105.5	116.8	316.8	29.829545455	33.301767677	36.868686869
line_357	F	T2	expt_40	vial_1	fly_1	94.5	104.6	118.8	317.9	29.726329034	32.903428751	37.370242215
line_357	F	T2	expt_40	vial_4	fly_2	94.1	104.6	116.1	314.8	29.891994917	33.227445997	36.880559085
line_357	F	T2	expt_40	vial_2	fly_1	94	104.2	118.3	316.5	29.699842022	32.922590837	37.377567141
line_357	F	T2	expt_40	vial_3	fly_1	93.9	105.5	119	318.4	29.49120603	33.134422111	37.374371859
line_357	F	T2	expt_40	vial_2	fly_3	93.4	104.3	117.4	315.1	29.641383688	33.100602983	37.258013329
line_357	F	T2	expt_40	vial_4	fly_3	93	99.6	120	312.6	29.750479846	31.861804223	38.387715931
line_357	F	T2	expt_40	vial_1	fly_2	92	104.2	115.2	311.4	29.543994862	33.461785485	36.994219653
line_357	M	T2	expt_40	vial_3	fly_2	90.2	100.3	117	307.5	29.333333333	32.617886179	38.048780488
line_357	M	T2	expt_40	vial_3	fly_3	89.8	104.9	116.1	310.8	28.893178893	33.751608752	37.355212355
line_357	M	T2	expt_40	vial_4	fly_1	89.6	99.5	120.2	309.3	28.968638862	32.169414808	38.86194633
line_357	F	T2	expt_40	vial_1	fly_3	89.5	100.8	109.1	299.4	29.893119572	33.667334669	36.439545758
line_357	M	T2	expt_40	vial_3	fly_1	89.5	100.4	115	304.9	29.35388652	32.928829124	37.717284356
line_357	M	T2	expt_40	vial_4	fly_3	88.3	98.7	115.3	302.3	29.209394641	32.649685743	38.140919616
line_357	M	T2	expt_40	vial_2	fly_1	87.8	96.4	112.7	296.9	29.572246548	32.468844729	37.958908723
line_357	F	T2	expt_40	vial_2	fly_2	86.7	97.2	105	288.9	30.010384216	33.644859813	36.344755971
line_357	M	T2	expt_40	vial_1	fly_3	86.5	95.2	112.5	294.2	29.401767505	32.358939497	38.239292998
line_357	M	T2	expt_40	vial_2	fly_3	84.2	92.8	111.7	288.7	29.165223415	32.144094215	38.690682369
line_357	M	T2	expt_40	vial_2	fly_2	83.9	92.1	109.2	285.2	29.417952314	32.29312763	38.288920056
line_357	M	T2	expt_40	vial_1	fly_2	82.1	89	107.8	278.9	29.43707422	31.91107924	38.65184654
line_357	M	T2	expt_40	vial_1	fly_1	80	89.2	104.6	273.8	29.218407597	32.57852447	38.203067933
line_358	F	T2	expt_40	vial_4	fly_3	93.4	104.6	118.5	316.5	29.510268562	33.048973144	37.440758294
line_358	F	T2	expt_40	vial_1	fly_2	95.4	108.2	116.3	319.9	29.821819319	33.823069709	36.355110972
line_358	F	T2	expt_40	vial_1	fly_3	97.4	108.3	119.6	325.3	29.941592376	33.292345527	36.766062097
line_358	F	T2	expt_40	vial_4	fly_2	93.2	104.3	114.7	312.2	29.852658552	33.408071749	36.739269699
line_358	F	T2	expt_40	vial_3	fly_3	92.8	101.7	112.6	307.1	30.218169977	33.116248779	36.665581244
line_358	F	T2	expt_40	vial_4	fly_1	92.2	106.4	116.9	315.5	29.223454834	33.724247227	37.05229794
line_358	F	T2	expt_40	vial_2	fly_2	91.5	99.1	110	300.6	30.439121756	32.967398536	36.593479707
line_358	F	T2	expt_40	vial_1	fly_1	91.2	101	111.6	303.8	30.019749835	33.245556287	36.734693878
line_358	M	T2	expt_40	vial_1	fly_2	90.7	101.8	114.9	307.4	29.505530254	33.116460638	37.378009109
line_358	F	T2	expt_40	vial_3	fly_1	89.9	98.7	111.2	299.8	29.986657772	32.921947965	37.091394263
line_358	F	T2	expt_40	vial_2	fly_1	89.6	98.2	108.9	296.7	30.198854061	33.097404786	36.703741153
line_358	F	T2	expt_40	vial_3	fly_2	89.2	97.6	111.3	298.1	29.922844683	32.740691043	37.336464274
line_358	M	T2	expt_40	vial_2	fly_1	88.8	98.8	113.4	301	29.50166113	32.823920266	37.674418605
line_358	M	T2	expt_40	vial_2	fly_3	88.2	98.2	110.7	297.1	29.686974083	33.05284416	37.260181757
line_358	M	T2	expt_40	vial_4	fly_1	87.7	97.2	111.2	296.1	29.618372172	32.82674772	37.554880108
line_358	M	T2	expt_40	vial_4	fly_3	87.6	97.7	113.6	298.9	29.307460689	32.68651723	38.006022081
line_358	F	T2	expt_40	vial_2	fly_3	86.6	96.3	109.7	292.6	29.59671907	32.911825017	37.491455913
line_358	M	T2	expt_40	vial_2	fly_2	86.4	95	113.9	295.3	29.258381307	32.170673891	38.570944802
line_358	M	T2	expt_40	vial_1	fly_3	85.8	94.3	113.7	293.8	29.203539823	32.096664398	38.699795779
line_358	M	T2	expt_40	vial_1	fly_1	85.5	94.8	110.7	291	29.381443299	32.577319588	38.041237113
line_358	M	T2	expt_40	vial_4	fly_2	83.6	93.2	109.1	285.9	29.240993354	32.598810773	38.160195873
line_358	M	T2	expt_40	vial_3	fly_1	82.7	91.5	107.8	282	29.326241135	32.446808511	38.226950355
line_358	M	T2	expt_40	vial_3	fly_2	81.7	92.3	107.1	281.1	29.064389897	32.835289932	38.100320171
line_358	M	T2	expt_40	vial_3	fly_3	79.6	91.8	107.4	278.8	28.550932568	32.926829268	38.522238164
line_359	F	T2	expt_55	vial_3	fly_2	99.5	110.3	127.7	337.5	29.481481481	32.681481481	37.837037037
line_359	F	T2	expt_55	vial_4	fly_2	100	110.2	126.6	336.8	29.691211401	32.719714964	37.589073634
line_359	F	T2	expt_55	vial_4	fly_3	101.6	110.8	127.1	339.5	29.926362297	32.63622975	37.437407953
line_359	F	T2	expt_55	vial_1	fly_1	96.8	107.4	125.1	329.3	29.395687823	32.614637109	37.989675068
line_359	F	T2	expt_55	vial_3	fly_1	96.1	106.5	123.3	325.9	29.487572875	32.678735809	37.833691316
line_359	F	T2	expt_55	vial_1	fly_3	94.6	103	120.5	318.1	29.739075762	32.379754794	37.881169444
line_359	F	T2	expt_55	vial_2	fly_1	94.2	107.3	124.2	325.7	28.922321154	32.944427387	38.133251458
line_359	F	T2	expt_55	vial_4	fly_1	93.8	104.4	122.2	320.4	29.275905119	32.584269663	38.139825218
line_359	F	T2	expt_55	vial_2	fly_3	93.1	103.7	116.5	313.3	29.715927226	33.099265879	37.184806894
line_359	M	T2	expt_55	vial_4	fly_3	92.9	101	124.5	318.4	29.177135678	31.721105528	39.101758794
line_359	M	T2	expt_55	vial_4	fly_2	92.1	100.9	120	313	29.424920128	32.236421725	38.338658147
line_359	M	T2	expt_55	vial_3	fly_1	92.1	101.5	123.2	316.8	29.071969697	32.039141414	38.888888889
line_359	M	T2	expt_55	vial_1	fly_3	91.3	100.9	127	319.2	28.602756892	31.610275689	39.786967419
line_359	F	T2	expt_55	vial_3	fly_3	91.2	100.9	119.1	311.2	29.305912596	32.422879177	38.271208226
line_359	M	T2	expt_55	vial_2	fly_2	91.2	99	121	311.2	29.305912596	31.812339332	38.881748072
line_359	F	T2	expt_55	vial_1	fly_2	91.1	104.5	122.8	318.4	28.611809045	32.820351759	38.567839196
line_359	M	T2	expt_55	vial_1	fly_1	90.5	98.7	119.7	308.9	29.297507284	31.952088054	38.750404662
line_359	F	T2	expt_55	vial_2	fly_2	89.6	99.1	115.6	304.3	29.444627013	32.566546172	37.988826816
line_359	M	T2	expt_55	vial_4	fly_1	86.9	95.3	116.5	298.7	29.092735186	31.904921326	39.002343488
line_359	M	T2	expt_55	vial_2	fly_3	85.9	95.6	115.7	297.2	28.903095559	32.166890983	38.930013459
line_359	M	T2	expt_55	vial_1	fly_2	85.7	93.1	114.1	292.9	29.25913281	31.785592352	38.955274838
line_359	M	T2	expt_55	vial_2	fly_1	85.5	94.8	113.4	293.7	29.1113381	32.277834525	38.610827375
line_359	M	T2	expt_55	vial_3	fly_2	85.1	95.3	117.1	297.5	28.605042017	32.033613445	39.361344538
line_359	M	T2	expt_55	vial_3	fly_3	84.3	93.8	114.2	292.3	28.840232638	32.090318166	39.069449196
line_362	F	T2	expt_40	vial_2	fly_3	95.5	109.7	113.5	318.7	29.965484782	34.42108566	35.613429558
line_362	F	T2	expt_40	vial_3	fly_1	95.6	110.5	113	319.1	29.95926042	34.628643059	35.412096521
line_362	F	T2	expt_40	vial_3	fly_3	96.1	111.4	114.2	321.7	29.872552067	34.628535903	35.49891203
line_362	F	T2	expt_40	vial_1	fly_1	94.3	107.1	113.3	314.7	29.965046076	34.032411821	36.002542104
line_362	F	T2	expt_40	vial_4	fly_3	93.9	106.6	111.3	311.8	30.115458627	34.188582425	35.695958948
line_362	F	T2	expt_40	vial_3	fly_2	93	106.6	112.3	311.9	29.817249118	34.177621032	36.005129849
line_362	F	T2	expt_40	vial_4	fly_1	92.9	107.4	111.9	312.2	29.756566304	34.401024984	35.842408712
line_362	F	T2	expt_40	vial_2	fly_2	92.9	106.3	113.1	312.3	29.747038104	34.037784182	36.215177714
line_362	F	T2	expt_40	vial_2	fly_1	92.5	107.1	112	311.6	29.685494223	34.370988447	35.94351733
line_362	F	T2	expt_40	vial_1	fly_3	92.3	105.9	112.6	310.8	29.697554698	34.073359073	36.229086229
line_362	M	T2	expt_40	vial_2	fly_1	91.7	106.8	115.5	314	29.203821656	34.012738854	36.78343949
line_362	M	T2	expt_40	vial_3	fly_2	89.6	103.6	111.9	305.1	29.367420518	33.956079974	36.676499508
line_362	M	T2	expt_40	vial_2	fly_2	89.6	105.1	115.3	310	28.903225806	33.903225806	37.193548387
line_362	M	T2	expt_40	vial_1	fly_3	88.2	101	109.3	298.5	29.547738693	33.835845896	36.61641541
line_362	F	T2	expt_40	vial_1	fly_2	87.9	103.1	107.8	298.8	29.417670683	34.504685408	36.077643909
line_362	M	T2	expt_40	vial_4	fly_2	87.7	101.8	111.7	301.2	29.11686587	33.79814077	37.08499336
line_362	M	T2	expt_40	vial_4	fly_1	87.4	96.9	106.3	290.6	30.075705437	33.344803854	36.579490709
line_362	M	T2	expt_40	vial_1	fly_1	87.3	102.1	109.4	298.8	29.21686747	34.170013387	36.613119143
line_362	F	T2	expt_40	vial_4	fly_2	87	97.8	102.3	287.1	30.303030303	34.064785789	35.632183908
line_362	M	T2	expt_40	vial_1	fly_2	85.4	100.8	108.6	294.8	28.968792402	34.192672999	36.8385346
line_362	M	T2	expt_40	vial_2	fly_3	85.3	100.1	107.8	293.2	29.092769441	34.140518417	36.766712142
line_362	M	T2	expt_40	vial_4	fly_3	84	98.3	106.5	288.8	29.085872576	34.037396122	36.876731302
line_362	M	T2	expt_40	vial_3	fly_1	83.4	98.7	107.4	289.5	28.808290155	34.093264249	37.098445596
line_362	M	T2	expt_40	vial_3	fly_3	78.3	89	99.4	266.7	29.358830146	33.370828646	37.270341207
line_365	M	T2	expt_40	vial_3	fly_2	95.8	104.1	118.2	318.1	30.116315624	32.725558001	37.158126375
line_365	F	T2	expt_40	vial_1	fly_2	95.8	104	111.1	310.9	30.813766484	33.451270505	35.734963011
line_365	F	T2	expt_40	vial_2	fly_2	95.8	104.6	114.3	314.7	30.441690499	33.238004449	36.320305052
line_365	F	T2	expt_40	vial_3	fly_3	95.7	106.9	112.8	315.4	30.342422321	33.893468611	35.764109068
line_365	F	T2	expt_40	vial_1	fly_3	95.4	105.2	113.8	314.4	30.34351145	33.460559796	36.195928753
line_365	M	T2	expt_40	vial_2	fly_2	95.4	103.3	113.2	311.9	30.586726515	33.119589612	36.293683873
line_365	F	T2	expt_40	vial_2	fly_1	94.9	105.6	113.8	314.3	30.194082087	33.598472797	36.207445116
line_365	F	T2	expt_40	vial_4	fly_1	94.5	104.2	108.8	307.5	30.731707317	33.886178862	35.382113821
line_365	F	T2	expt_40	vial_2	fly_3	94.2	104.3	111.4	309.9	30.396902227	33.65601807	35.947079703
line_365	M	T2	expt_40	vial_1	fly_1	94	103.5	113.7	311.2	30.205655527	33.258354756	36.535989717
line_365	M	T2	expt_40	vial_3	fly_1	93.2	101.4	111.3	305.9	30.46747303	33.14808761	36.384439359
line_365	F	T2	expt_40	vial_4	fly_3	92.6	102.7	112	307.3	30.133420111	33.420110641	36.446469248
line_365	F	T2	expt_40	vial_3	fly_1	91.8	99.8	107.5	299.1	30.692076229	33.366766968	35.941156804
line_365	F	T2	expt_40	vial_1	fly_1	91.4	100.3	110.8	302.5	30.214876033	33.157024793	36.628099174
line_365	F	T2	expt_40	vial_4	fly_2	90.6	101.6	108.2	300.4	30.159786951	33.821571238	36.018641811
line_365	M	T2	expt_40	vial_1	fly_2	90.5	98.8	110.7	300	30.166666667	32.933333333	36.9
line_365	M	T2	expt_40	vial_1	fly_3	90	99.6	109.9	299.5	30.050083472	33.25542571	36.694490818
line_365	M	T2	expt_40	vial_2	fly_1	89.3	98.7	112.3	300.3	29.736929737	32.867132867	37.395937396
line_365	F	T2	expt_40	vial_3	fly_2	87.1	94.9	105	287	30.348432056	33.066202091	36.585365854
line_365	M	T2	expt_40	vial_4	fly_2	86.1	97.1	106.1	289.3	29.76149326	33.563774628	36.674732112
line_365	M	T2	expt_40	vial_2	fly_3	86	95.6	107.9	289.5	29.706390328	33.022452504	37.271157168
line_365	M	T2	expt_40	vial_4	fly_3	85.4	95.6	104.3	285.3	29.933403435	33.508587452	36.558009113
line_365	M	T2	expt_40	vial_4	fly_1	85	93.2	105.8	284	29.929577465	32.816901408	37.253521127
line_365	M	T2	expt_40	vial_3	fly_3	80.9	89.6	98.6	269.1	30.063173541	33.296172427	36.640654032
line_367	F	T2	expt_55	vial_4	fly_2	96.7	107.4	119.3	323.4	29.90105133	33.209647495	36.889301175
line_367	F	T2	expt_55	vial_4	fly_1	96.8	109.9	125.8	332.5	29.112781955	33.052631579	37.834586466
line_367	F	T2	expt_55	vial_4	fly_3	98.9	108.2	124.2	331.3	29.852097797	32.65922125	37.488680954
line_367	F	T2	expt_55	vial_3	fly_2	96.4	104.8	120.1	321.3	30.003112356	32.617491441	37.379396203
line_367	F	T2	expt_55	vial_3	fly_1	96	106.9	123.4	326.3	29.420778425	32.761262642	37.817958933
line_367	F	T2	expt_55	vial_2	fly_3	95.8	107.3	122	325.1	29.467856044	33.00522916	37.526914795
line_367	F	T2	expt_55	vial_2	fly_2	95.5	105.9	121.9	323.3	29.539127745	32.755954222	37.704918033
line_367	F	T2	expt_55	vial_2	fly_1	95.5	106.5	119.8	321.8	29.676817899	33.095090118	37.228091983
line_367	F	T2	expt_55	vial_3	fly_3	95.2	105.9	122.8	323.9	29.391787589	32.69527632	37.912936091
line_367	F	T2	expt_55	vial_1	fly_2	94.2	102.9	117.6	314.7	29.933269781	32.697807436	37.368922784
line_367	F	T2	expt_55	vial_1	fly_3	92.3	103.1	114.1	309.5	29.822294023	33.311793215	36.865912763
line_367	F	T2	expt_55	vial_1	fly_1	91.7	101.5	115.9	309.1	29.666774507	32.837269492	37.495956001
line_367	M	T2	expt_55	vial_4	fly_2	91.2	101.2	120.1	312.5	29.184	32.384	38.432
line_367	M	T2	expt_55	vial_2	fly_1	90.5	101	119.5	311	29.099678457	32.475884244	38.424437299
line_367	M	T2	expt_55	vial_4	fly_1	90.4	99.3	119.1	308.8	29.274611399	32.156735751	38.56865285
line_367	M	T2	expt_55	vial_2	fly_2	90.1	101.4	119.7	311.2	28.952442159	32.583547558	38.464010283
line_367	M	T2	expt_55	vial_3	fly_3	89.5	100.3	119.7	309.5	28.917609047	32.407108239	38.675282714
line_367	M	T2	expt_55	vial_2	fly_3	89.1	99	117.4	305.5	29.165302782	32.40589198	38.428805237
line_367	M	T2	expt_55	vial_4	fly_3	88.5	98.2	117	303.7	29.140599276	32.334540665	38.524860059
line_367	M	T2	expt_55	vial_3	fly_2	88.1	99.2	117	304.3	28.951692409	32.599408478	38.448899113
line_367	M	T2	expt_55	vial_3	fly_1	86.6	95.9	112.9	295.4	29.316181449	32.464454976	38.219363575
line_367	M	T2	expt_55	vial_1	fly_2	86.3	95.1	114.6	296	29.155405405	32.128378378	38.716216216
line_367	M	T2	expt_55	vial_1	fly_3	85.5	97.2	116.9	299.6	28.538050734	32.443257677	39.018691589
line_367	M	T2	expt_55	vial_1	fly_1	85.5	93.3	115.7	294.5	29.032258065	31.680814941	39.286926995
line_371	F	T2	expt_55	vial_1	fly_1	99.5	113.1	118.4	331	30.060422961	34.16918429	35.770392749
line_371	F	T2	expt_55	vial_4	fly_1	99.8	113.7	121.3	334.8	29.808841099	33.960573477	36.230585424
line_371	F	T2	expt_55	vial_4	fly_3	100	115.4	121.9	337.3	29.64719834	34.212866884	36.139934776
line_371	F	T2	expt_55	vial_2	fly_3	98.7	112.7	119.3	330.7	29.845781675	34.079225884	36.07499244
line_371	F	T2	expt_55	vial_1	fly_3	97.5	111.7	117.4	326.6	29.853031231	34.200857318	35.946111451
line_371	F	T2	expt_55	vial_1	fly_2	97.5	112.5	121.4	331.4	29.42063971	33.946891973	36.632468316
line_371	F	T2	expt_55	vial_4	fly_2	96.8	113.2	120.6	330.6	29.280096794	34.24077435	36.479128857
line_371	F	T2	expt_55	vial_3	fly_2	96	112	116.4	324.4	29.593094945	34.525277435	35.88162762
line_371	F	T2	expt_55	vial_3	fly_1	95.8	109.8	115.1	320.7	29.872154662	34.237605239	35.8902401
line_371	M	T2	expt_55	vial_1	fly_1	95.4	111.6	123.2	330.2	28.89158086	33.797698365	37.310720775
line_371	F	T2	expt_55	vial_3	fly_3	94.6	106.7	110.3	311.6	30.359435173	34.242618742	35.397946085
line_371	M	T2	expt_55	vial_1	fly_3	94.6	105.6	119.3	319.5	29.608763693	33.051643192	37.339593114
line_371	F	T2	expt_55	vial_2	fly_1	93.9	107	114.9	315.8	29.734008866	33.882203927	36.383787207
line_371	F	T2	expt_55	vial_2	fly_2	93.6	111.4	116.4	321.4	29.122588675	34.660858743	36.216552582
line_371	M	T2	expt_55	vial_2	fly_3	93	107.1	118.6	318.7	29.181048008	33.605271415	37.213680577
line_371	M	T2	expt_55	vial_4	fly_1	92.1	104.1	116.8	313	29.424920128	33.258785942	37.31629393
line_371	M	T2	expt_55	vial_4	fly_2	92	104.7	114.5	311.2	29.562982005	33.643958869	36.793059126
line_371	M	T2	expt_55	vial_3	fly_2	91.8	103.9	114.4	310.1	29.603353757	33.505320864	36.891325379
line_371	M	T2	expt_55	vial_1	fly_2	91.8	105.9	117.6	315.3	29.115128449	33.587059943	37.297811608
line_371	M	T2	expt_55	vial_4	fly_3	91.6	106.5	114.3	312.4	29.321382843	34.090909091	36.587708067
line_371	M	T2	expt_55	vial_2	fly_1	90.9	106.2	119	316.1	28.756722556	33.596962986	37.646314457
line_371	M	T2	expt_55	vial_3	fly_3	90.2	106.9	116	313.1	28.80868732	34.142446503	37.048866177
line_371	M	T2	expt_55	vial_3	fly_1	90.1	101.9	114.9	306.9	29.3580971	33.202997719	37.438905181
line_371	M	T2	expt_55	vial_2	fly_2	90	105.9	115.3	311.2	28.920308483	34.029562982	37.050128535
line_373	F	T2	expt_45	vial_2	fly_3	102.3	113.7	127.4	343.4	29.790331974	33.110075713	37.099592312
line_373	F	T2	expt_45	vial_3	fly_3	102.5	114.9	125.7	343.1	29.874672107	33.488778782	36.636549111
line_373	M	T2	expt_45	vial_3	fly_3	103.5	116.9	126.4	346.8	29.844290657	33.708189158	36.447520185
line_373	F	T2	expt_45	vial_3	fly_2	101.7	115.1	124.7	341.5	29.780380673	33.704245974	36.515373353
line_373	M	T2	expt_45	vial_3	fly_2	101.7	115.7	122.6	340	29.911764706	34.029411765	36.058823529
line_373	F	T2	expt_45	vial_4	fly_2	101.4	113.3	124.3	339	29.911504425	33.421828909	36.666666667
line_373	F	T2	expt_45	vial_2	fly_1	101.3	112.5	124.2	338	29.970414201	33.284023669	36.74556213
line_373	F	T2	expt_45	vial_4	fly_3	101	112.5	119.1	332.6	30.366806975	33.82441371	35.808779314
line_373	F	T2	expt_45	vial_4	fly_1	99.4	110.4	123.1	332.9	29.858816461	33.163112046	36.978071493
line_373	F	T2	expt_45	vial_1	fly_2	99.4	111.5	125.7	336.6	29.530600119	33.125371361	37.34402852
line_373	F	T2	expt_45	vial_2	fly_2	99.1	114.1	125	338.2	29.302188054	33.737433471	36.960378474
line_373	F	T2	expt_45	vial_1	fly_3	96.9	109.8	121.6	328.3	29.515686872	33.445019799	37.039293329
line_373	M	T2	expt_45	vial_1	fly_3	96.7	110	122.8	329.5	29.347496206	33.383915023	37.268588771
line_373	M	T2	expt_45	vial_4	fly_3	96.6	109	126.3	331.9	29.105152154	32.841217234	38.053630612
line_373	F	T2	expt_45	vial_3	fly_1	96.1	108.2	122.7	327	29.388379205	33.088685015	37.52293578
line_373	M	T2	expt_45	vial_3	fly_1	95.9	108.4	122.5	326.8	29.345165239	33.170134639	37.484700122
line_373	F	T2	expt_45	vial_1	fly_1	95.7	106.5	123.2	325.4	29.409956976	32.728948986	37.861094038
line_373	M	T2	expt_45	vial_1	fly_2	94	106.1	123.1	323.2	29.084158416	32.827970297	38.087871287
line_373	M	T2	expt_45	vial_2	fly_3	93.8	107.1	124	324.9	28.870421668	32.96398892	38.165589412
line_373	M	T2	expt_45	vial_2	fly_2	93.3	105.7	122.3	321.3	29.038281979	32.897603486	38.064114535
line_373	M	T2	expt_45	vial_1	fly_1	91.8	105.1	120.9	317.8	28.886091882	33.071113908	38.04279421
line_373	M	T2	expt_45	vial_4	fly_1	90	104.5	121.9	316.4	28.445006321	33.027812895	38.527180784
line_373	M	T2	expt_45	vial_2	fly_1	87.7	99.7	114.6	302	29.039735099	33.013245033	37.947019868
line_373	M	T2	expt_45	vial_4	fly_2	87.1	100.7	115.4	303.2	28.726912929	33.212401055	38.060686016
line_375	F	T2	expt_40	vial_1	fly_2	100.1	111.5	119.8	331.4	30.205190103	33.645141823	36.149668075
line_375	F	T2	expt_40	vial_3	fly_3	100.5	111.1	117.4	329	30.547112462	33.76899696	35.683890578
line_375	F	T2	expt_40	vial_1	fly_3	100.7	110.5	119.7	330.9	30.43215473	33.393774554	36.174070716
line_375	F	T2	expt_40	vial_3	fly_1	99.5	112.1	119.6	331.2	30.042270531	33.846618357	36.111111111
line_375	F	T2	expt_40	vial_4	fly_2	99.3	111.3	117.8	328.4	30.237515225	33.891595615	35.87088916
line_375	F	T2	expt_40	vial_4	fly_3	98.5	111.5	121.2	331.2	29.740338164	33.665458937	36.594202899
line_375	F	T2	expt_40	vial_1	fly_1	97.6	109.5	119.4	326.5	29.89280245	33.537519142	36.569678407
line_375	F	T2	expt_40	vial_4	fly_1	97.5	109.2	117.5	324.2	30.074028378	33.682911783	36.24305984
line_375	F	T2	expt_40	vial_2	fly_1	97.5	108.1	119.6	325.2	29.981549815	33.241082411	36.777367774
line_375	F	T2	expt_40	vial_3	fly_2	96.6	109	120.6	326.2	29.613733906	33.415082771	36.971183323
line_375	F	T2	expt_40	vial_2	fly_2	95.3	108	118	321.3	29.66075319	33.613445378	36.725801432
line_375	M	T2	expt_40	vial_3	fly_3	93.7	105.9	119.6	319.2	29.354636591	33.176691729	37.468671679
line_375	F	T2	expt_40	vial_2	fly_3	93.6	108.5	117.4	319.5	29.295774648	33.959311424	36.744913928
line_375	M	T2	expt_40	vial_4	fly_1	93.6	106.6	119.6	319.8	29.268292683	33.333333333	37.398373984
line_375	M	T2	expt_40	vial_4	fly_3	92.9	107	118.3	318.2	29.195474544	33.626649906	37.17787555
line_375	M	T2	expt_40	vial_1	fly_1	92.7	104.1	116.7	313.5	29.56937799	33.205741627	37.224880383
line_375	M	T2	expt_40	vial_2	fly_2	92.6	106.9	118.6	318.1	29.11034266	33.605784345	37.283872996
line_375	M	T2	expt_40	vial_2	fly_1	92.3	103.7	115.4	311.4	29.640333976	33.301220295	37.058445729
line_375	M	T2	expt_40	vial_3	fly_1	90.2	101.4	114.3	305.9	29.486760379	33.14808761	37.36515201
line_375	M	T2	expt_40	vial_1	fly_2	89.9	101.6	114.2	305.7	29.407916258	33.235197906	37.356885836
line_375	M	T2	expt_40	vial_4	fly_2	89.6	100.7	115.5	305.8	29.300196207	32.930019621	37.769784173
line_375	M	T2	expt_40	vial_1	fly_3	89.6	101.5	114.9	306	29.281045752	33.169934641	37.549019608
line_375	M	T2	expt_40	vial_3	fly_2	85.7	95.5	107.7	288.9	29.664243683	33.056420907	37.27933541
line_375	M	T2	expt_40	vial_2	fly_3	85.7	96.5	109.4	291.6	29.38957476	33.093278464	37.517146776
line_377	F	T2	expt_45	vial_4	fly_1	97.2	106.8	117.4	321.4	30.242688239	33.229620411	36.52769135
line_377	F	T2	expt_45	vial_4	fly_2	98.8	108.3	115.1	322.2	30.664183737	33.612662942	35.723153321
line_377	F	T2	expt_45	vial_1	fly_3	99	110.1	116.4	325.5	30.414746544	33.824884793	35.760368664
line_377	F	T2	expt_45	vial_1	fly_1	97	108.4	115.7	321.1	30.208657739	33.758953597	36.032388664
line_377	F	T2	expt_45	vial_2	fly_2	96.9	108.2	117.1	322.2	30.074487896	33.581626319	36.343885785
line_377	M	T2	expt_45	vial_3	fly_3	96.5	105.5	114.9	316.9	30.45124645	33.291259072	36.257494478
line_377	M	T2	expt_45	vial_3	fly_1	96.5	106.7	113.5	316.7	30.470476792	33.691190401	35.838332807
line_377	F	T2	expt_45	vial_2	fly_3	96.2	105.4	113.9	315.5	30.491283677	33.407290016	36.101426307
line_377	F	T2	expt_45	vial_3	fly_3	96	105.2	114.8	316	30.379746835	33.291139241	36.329113924
line_377	F	T2	expt_45	vial_3	fly_1	96	107.2	114.8	318	30.188679245	33.710691824	36.100628931
line_377	F	T2	expt_45	vial_2	fly_1	96	105.3	113.3	314.6	30.514939606	33.47107438	36.013986014
line_377	F	T2	expt_45	vial_4	fly_3	95.3	106.5	116.1	317.9	29.977980497	33.501100975	36.520918528
line_377	F	T2	expt_45	vial_1	fly_2	95.1	108	116.5	319.6	29.755944931	33.7922403	36.451814768
line_377	M	T2	expt_45	vial_3	fly_2	93.7	102.4	110.3	306.4	30.580939948	33.420365535	35.998694517
line_377	M	T2	expt_45	vial_2	fly_2	93.7	102.1	115.7	311.5	30.080256822	32.776886035	37.142857143
line_377	F	T2	expt_45	vial_3	fly_2	93.1	102.4	110.2	305.7	30.454694145	33.496892378	36.048413477
line_377	M	T2	expt_45	vial_2	fly_3	92.8	100.7	111.6	305.1	30.416256965	33.005571944	36.578171091
line_377	M	T2	expt_45	vial_2	fly_1	92.6	102.3	115.6	310.5	29.822866345	32.946859903	37.230273752
line_377	M	T2	expt_45	vial_4	fly_2	92.4	101.8	118	312.2	29.596412556	32.607303011	37.796284433
line_377	M	T2	expt_45	vial_1	fly_3	92.2	100.1	112.6	304.9	30.239422762	32.830436209	36.93014103
line_377	M	T2	expt_45	vial_1	fly_1	91.4	102.3	113.9	307.6	29.713914174	33.257477243	37.028608583
line_377	M	T2	expt_45	vial_4	fly_3	90	100.2	112.3	302.5	29.752066116	33.123966942	37.123966942
line_377	M	T2	expt_45	vial_4	fly_1	90	98.1	113.9	302	29.801324503	32.483443709	37.715231788
line_377	M	T2	expt_45	vial_1	fly_2	88.5	97.3	110.8	296.6	29.83816588	32.805124747	37.356709373
line_379	F	T2	expt_40	vial_2	fly_2	98.7	112.7	121	332.4	29.693140794	33.904933815	36.401925391
line_379	F	T2	expt_40	vial_2	fly_1	99	111.2	123.3	333.5	29.685157421	33.343328336	36.971514243
line_379	F	T2	expt_40	vial_4	fly_1	99.7	110.6	118.9	329.2	30.285540705	33.596597813	36.117861482
line_379	F	T2	expt_40	vial_2	fly_3	97.6	111.8	119.8	329.2	29.64763062	33.961117861	36.391251519
line_379	F	T2	expt_40	vial_4	fly_3	97.4	107.7	116.4	321.5	30.295489891	33.499222395	36.205287714
line_379	F	T2	expt_40	vial_1	fly_3	96.9	107.3	114.2	318.4	30.433417085	33.699748744	35.866834171
line_379	F	T2	expt_40	vial_3	fly_3	94.9	107.1	113	315	30.126984127	34	35.873015873
line_379	M	T2	expt_40	vial_2	fly_1	93.9	103.8	119.2	316.9	29.630798359	32.754812244	37.614389397
line_379	M	T2	expt_40	vial_4	fly_3	93.3	103.4	117.3	314	29.713375796	32.929936306	37.356687898
line_379	F	T2	expt_40	vial_3	fly_1	93.2	103.1	117.1	313.4	29.738353542	32.897255903	37.364390555
line_379	M	T2	expt_40	vial_4	fly_2	91.8	103.5	118.1	313.4	29.291640077	33.024888322	37.683471602
line_379	M	T2	expt_40	vial_3	fly_2	91.4	101.2	116.3	308.9	29.58886371	32.76141146	37.64972483
line_379	F	T2	expt_40	vial_1	fly_2	90.7	101.5	111.2	303.4	29.894528675	33.454185893	36.651285432
line_379	M	T2	expt_40	vial_2	fly_3	90.6	102.5	119.5	312.6	28.982725528	32.789507358	38.227767115
line_379	F	T2	expt_40	vial_1	fly_1	90	100.3	111.2	301.5	29.850746269	33.266998342	36.88225539
line_379	M	T2	expt_40	vial_2	fly_2	88	101.7	111.9	301.6	29.177718833	33.720159151	37.102122016
line_379	M	T2	expt_40	vial_3	fly_1	87.8	99.2	113.2	300.2	29.247168554	33.044636909	37.708194537
line_379	M	T2	expt_40	vial_1	fly_1	87.7	95.5	109.1	292.3	30.003421143	32.671912419	37.324666439
line_379	F	T2	expt_40	vial_4	fly_2	87.3	97.3	107.3	291.9	29.907502569	33.333333333	36.759164097
line_379	M	T2	expt_40	vial_1	fly_2	85.5	96	109.6	291.1	29.371350052	32.978357953	37.650291996
line_379	M	T2	expt_40	vial_3	fly_3	85.1	96	105.5	286.6	29.692951849	33.496161898	36.810886253
line_379	M	T2	expt_40	vial_1	fly_3	84.6	93.9	108.5	287	29.477351916	32.717770035	37.804878049
line_379	F	T2	expt_40	vial_3	fly_2	82.8	92	102.4	277.2	29.87012987	33.189033189	36.940836941
line_379	M	T2	expt_40	vial_4	fly_1	77.9	87.5	97.9	263.3	29.586023547	33.23205469	37.181921762
line_380	F	T2	expt_40	vial_1	fly_1	93.7	103.7	111.7	309.1	30.3138143	33.549013264	36.137172436
line_380	F	T2	expt_40	vial_4	fly_2	93.8	104.8	112.7	311.3	30.13170575	33.665274655	36.203019595
line_380	F	T2	expt_40	vial_1	fly_3	93.9	104.3	111.6	309.8	30.30987734	33.666881859	36.023240801
line_380	F	T2	expt_40	vial_2	fly_3	92.9	101.2	112.9	307	30.260586319	32.964169381	36.7752443
line_380	F	T2	expt_40	vial_2	fly_1	92.6	102.7	112.2	307.5	30.113821138	33.398373984	36.487804878
line_380	F	T2	expt_40	vial_2	fly_2	92.3	102.3	108.4	303	30.462046205	33.762376238	35.775577558
line_380	F	T2	expt_40	vial_3	fly_1	92.1	99.4	111.5	303	30.396039604	32.805280528	36.798679868
line_380	F	T2	expt_40	vial_1	fly_2	90.5	102.4	108.7	301.6	30.0066313	33.952254642	36.041114058
line_380	F	T2	expt_40	vial_4	fly_1	90.2	101.1	110.3	301.6	29.907161804	33.521220159	36.571618037
line_380	F	T2	expt_40	vial_4	fly_3	89.6	98.4	108.4	296.4	30.229419703	33.198380567	36.57219973
line_380	F	T2	expt_40	vial_3	fly_2	89	98.4	106.6	294	30.272108844	33.469387755	36.258503401
line_380	F	T2	expt_40	vial_3	fly_3	87.6	94.8	102.1	284.5	30.79086116	33.321616872	35.887521968
line_380	M	T2	expt_40	vial_4	fly_1	87.6	98.2	111.4	297.2	29.475100942	33.041722746	37.483176312
line_380	M	T2	expt_40	vial_2	fly_3	87.4	96.5	110.9	294.8	29.647218453	32.734056988	37.618724559
line_380	M	T2	expt_40	vial_1	fly_3	86.1	95.9	108.2	290.2	29.66919366	33.046175052	37.284631289
line_380	M	T2	expt_40	vial_1	fly_1	85.9	96	109.2	291.1	29.508759876	32.978357953	37.512882171
line_380	M	T2	expt_40	vial_3	fly_2	85.3	96.1	108.7	290.1	29.403653912	33.126508101	37.469837987
line_380	M	T2	expt_40	vial_2	fly_1	85.3	95.3	107	287.6	29.659248957	33.136300417	37.204450626
line_380	M	T2	expt_40	vial_4	fly_3	84.6	95.7	107.8	288.1	29.364803888	33.217632766	37.417563346
line_380	M	T2	expt_40	vial_4	fly_2	83.5	94.3	106.4	284.2	29.380717804	33.18085855	37.438423645
line_380	M	T2	expt_40	vial_3	fly_3	83.1	94.7	109.2	287	28.954703833	32.996515679	38.048780488
line_380	M	T2	expt_40	vial_3	fly_1	82.9	91.8	101.2	275.9	30.047118521	33.272924973	36.679956506
line_380	M	T2	expt_40	vial_1	fly_2	80.5	87.9	112.9	281.3	28.617134732	31.247778173	40.135087096
line_380	M	T2	expt_40	vial_2	fly_2	79.2	89.1	100	268.3	29.519194931	33.209094297	37.271710772
line_383	F	T2	expt_45	vial_2	fly_1	98.4	109.1	112.6	320.1	30.740393627	34.083099032	35.176507341
line_383	F	T2	expt_45	vial_4	fly_2	99	107.4	120.7	327.1	30.265973708	32.83399572	36.900030572
line_383	F	T2	expt_45	vial_2	fly_2	101.9	114.5	123.8	340.2	29.952968842	33.656672546	36.390358613
line_383	F	T2	expt_45	vial_2	fly_3	97.9	110.8	120.6	329.3	29.72972973	33.647130276	36.623139994
line_383	F	T2	expt_45	vial_1	fly_1	97.2	110.5	116.9	324.6	29.944547135	34.04189772	36.013555145
line_383	F	T2	expt_45	vial_4	fly_3	96.7	107.5	120	324.2	29.827267119	33.158544109	37.014188772
line_383	F	T2	expt_45	vial_4	fly_1	95.8	105.3	116.1	317.2	30.201765448	33.196721311	36.601513241
line_383	F	T2	expt_45	vial_3	fly_1	95.8	108.5	122.1	326.4	29.350490196	33.241421569	37.408088235
line_383	F	T2	expt_45	vial_1	fly_3	95.8	108.4	118.5	322.7	29.687015804	33.591571119	36.721413077
line_383	F	T2	expt_45	vial_1	fly_2	95	107.1	117.1	319.2	29.761904762	33.552631579	36.685463659
line_383	F	T2	expt_45	vial_3	fly_2	92	104.1	115.3	311.4	29.543994862	33.429672447	37.026332691
line_383	M	T2	expt_45	vial_4	fly_3	91.9	103.7	121.6	317.2	28.972257251	32.692307692	38.335435057
line_383	M	T2	expt_45	vial_4	fly_1	91.3	103.3	118.5	313.1	29.160012775	32.992654104	37.84733312
line_383	M	T2	expt_45	vial_2	fly_1	91.3	103	118	312.3	29.234710215	32.981107909	37.784181876
line_383	M	T2	expt_45	vial_3	fly_2	91.1	102.1	117.5	310.7	29.320888317	32.861280978	37.817830705
line_383	F	T2	expt_45	vial_3	fly_3	90.9	102.7	113.1	306.7	29.638082817	33.485490708	36.876426475
line_383	M	T2	expt_45	vial_4	fly_2	90.7	101.1	118.7	310.5	29.210950081	32.560386473	38.228663446
line_383	M	T2	expt_45	vial_2	fly_3	90.7	102.7	116.9	310.3	29.229777635	33.0970029	37.673219465
line_383	M	T2	expt_45	vial_1	fly_3	90.7	99.8	115	305.5	29.68903437	32.667757774	37.643207856
line_383	M	T2	expt_45	vial_3	fly_3	90.5	100	116.1	306.6	29.517286367	32.61578604	37.866927593
line_383	M	T2	expt_45	vial_1	fly_2	89.5	101	116.3	306.8	29.172099087	32.920469361	37.907431551
line_383	M	T2	expt_45	vial_2	fly_2	89.1	100.4	116.2	305.7	29.146221786	32.842656199	38.011122015
line_383	M	T2	expt_45	vial_3	fly_1	88.3	100.1	115.7	304.1	29.036501151	32.916803683	38.046695166
line_383	M	T2	expt_45	vial_1	fly_1	88.3	101.3	113.5	303.1	29.132299571	33.421313098	37.446387331
line_386	F	T2	expt_55	vial_1	fly_2	97.5	104.9	115.8	318.2	30.641106223	32.966687618	36.39220616
line_386	F	T2	expt_55	vial_1	fly_1	97.7	106.3	115.5	319.5	30.579029734	33.270735524	36.150234742
line_386	F	T2	expt_55	vial_3	fly_2	98.7	105	114.6	318.3	31.008482564	32.987747408	36.003770028
line_386	F	T2	expt_55	vial_2	fly_1	96.7	102.2	115.1	314	30.796178344	32.547770701	36.656050955
line_386	F	T2	expt_55	vial_3	fly_3	96.4	104	113.9	314.3	30.671333121	33.089405027	36.239261852
line_386	F	T2	expt_55	vial_4	fly_2	95.6	105.1	113	313.7	30.474976092	33.503347147	36.021676761
line_386	F	T2	expt_55	vial_4	fly_1	95	103.4	114.4	312.8	30.37084399	33.056265985	36.572890026
line_386	F	T2	expt_55	vial_2	fly_2	94.8	102	111.2	308	30.779220779	33.116883117	36.103896104
line_386	F	T2	expt_55	vial_2	fly_3	94.5	102.9	112.4	309.8	30.503550678	33.214977405	36.281471917
line_386	F	T2	expt_55	vial_4	fly_3	93.8	101.3	113.6	308.7	30.385487528	32.815030774	36.799481697
line_386	F	T2	expt_55	vial_1	fly_3	93.8	99.4	108.4	301.6	31.100795756	32.957559682	35.941644562
line_386	M	T2	expt_55	vial_3	fly_2	93.6	100.3	115.3	309.2	30.271668823	32.4385511	37.289780078
line_386	M	T2	expt_55	vial_2	fly_3	93.4	100.4	115.9	309.7	30.15821763	32.418469487	37.423312883
line_386	M	T2	expt_55	vial_2	fly_1	91.6	100.9	113.3	305.8	29.954218443	32.995421844	37.050359712
line_386	M	T2	expt_55	vial_4	fly_1	91.4	97.4	113	301.8	30.284956925	32.273028496	37.442014579
line_386	M	T2	expt_55	vial_3	fly_3	91.3	101.7	115.9	308.9	29.556490774	32.923276141	37.520233085
line_386	F	T2	expt_55	vial_3	fly_1	91	98.2	107	296.2	30.722484808	33.153274814	36.124240378
line_386	M	T2	expt_55	vial_1	fly_3	90.8	102.9	116.2	309.9	29.299774121	33.204259439	37.495966441
line_386	M	T2	expt_55	vial_3	fly_1	90.7	99.5	113.3	303.5	29.884678748	32.784184514	37.331136738
line_386	M	T2	expt_55	vial_4	fly_2	88.9	94.1	109.3	292.3	30.413958262	32.192952446	37.393089292
line_386	M	T2	expt_55	vial_1	fly_2	88.9	98.8	114.3	302	29.437086093	32.715231788	37.847682119
line_386	M	T2	expt_55	vial_1	fly_1	87.7	93.4	110.9	292	30.034246575	31.98630137	37.979452055
line_386	M	T2	expt_55	vial_2	fly_2	86.7	93.9	110.2	290.8	29.814305365	32.290233838	37.895460798
line_386	M	T2	expt_55	vial_4	fly_3	84.7	90.4	106.2	281.3	30.110202631	32.136509065	37.753288304
line_391	F	T2	expt_40	vial_3	fly_2	95.4	109.3	120	324.7	29.380967047	33.6618417	36.957191253
line_391	F	T2	expt_40	vial_3	fly_1	97.3	114.5	125	336.8	28.889548694	33.996437055	37.114014252
line_391	F	T2	expt_40	vial_4	fly_2	97.3	112.7	123.9	333.9	29.140461216	33.752620545	37.106918239
line_391	F	T2	expt_40	vial_4	fly_3	94.6	109.4	117.4	321.4	29.433727442	34.038581207	36.52769135
line_391	F	T2	expt_40	vial_2	fly_3	94	107.1	117	318.1	29.550455831	33.668657655	36.780886514
line_391	F	T2	expt_40	vial_4	fly_1	93.3	109.1	118.7	321.1	29.056368732	33.97695422	36.966677048
line_391	F	T2	expt_40	vial_1	fly_2	93.1	106.6	116.2	315.9	29.471351694	33.744855967	36.783792339
line_391	F	T2	expt_40	vial_3	fly_3	92.2	103.1	113.1	308.4	29.896238651	33.430609598	36.673151751
line_391	M	T2	expt_40	vial_1	fly_1	92.1	106	118.8	316.9	29.062795835	33.449037551	37.488166614
line_391	F	T2	expt_40	vial_1	fly_3	91.4	105.5	115.6	312.5	29.248	33.76	36.992
line_391	F	T2	expt_40	vial_1	fly_1	91.4	105.1	117.1	313.6	29.145408163	33.514030612	37.340561224
line_391	M	T2	expt_40	vial_3	fly_1	91.4	103.3	117.7	312.4	29.257362356	33.066581306	37.676056338
line_391	M	T2	expt_40	vial_4	fly_1	90.9	105.1	120.5	316.5	28.720379147	33.206951027	38.072669826
line_391	M	T2	expt_40	vial_2	fly_2	90.7	104.7	118	313.4	28.940650925	33.407785578	37.651563497
line_391	F	T2	expt_40	vial_2	fly_2	90.3	103	114.7	308	29.318181818	33.441558442	37.24025974
line_391	M	T2	expt_40	vial_4	fly_2	89.7	102	118.5	310.2	28.916827853	32.882011605	38.201160542
line_391	M	T2	expt_40	vial_1	fly_3	89.1	104	118.8	311.9	28.566848349	33.344020519	38.089131132
line_391	M	T2	expt_40	vial_3	fly_2	88.3	100.9	115.4	304.6	28.98883782	33.125410374	37.885751806
line_391	M	T2	expt_40	vial_3	fly_3	88.1	100.3	117.2	305.6	28.828534031	32.820680628	38.35078534
line_391	M	T2	expt_40	vial_1	fly_2	88.1	103.9	117.5	309.5	28.465266559	33.570274637	37.964458805
line_391	M	T2	expt_40	vial_2	fly_1	87.9	102.2	116.7	306.8	28.650586701	33.311603651	38.037809648
line_391	M	T2	expt_40	vial_2	fly_3	87.7	99	111.5	298.2	29.409792086	33.199195171	37.391012743
line_391	M	T2	expt_40	vial_4	fly_3	86	102.3	116.6	304.9	28.20596917	33.551984257	38.242046573
line_391	F	T2	expt_40	vial_2	fly_1	83.5	99.3	108.5	291.3	28.664606934	34.088568486	37.246824579
line_392	F	T2	expt_55	vial_4	fly_1	97.6	109.5	116.3	323.4	30.179344465	33.858998145	35.96165739
line_392	F	T2	expt_55	vial_3	fly_3	97.8	109	118.7	325.5	30.046082949	33.486943164	36.466973886
line_392	F	T2	expt_55	vial_2	fly_1	98.5	109.6	118.6	326.7	30.149984695	33.547597184	36.302418121
line_392	F	T2	expt_55	vial_4	fly_2	97.3	110.4	116.9	324.6	29.975354282	34.011090573	36.013555145
line_392	F	T2	expt_55	vial_3	fly_2	96.3	108.1	116.4	320.8	30.018703242	33.697007481	36.284289277
line_392	F	T2	expt_55	vial_2	fly_3	96.2	108	118.5	322.7	29.810969941	33.467616982	36.721413077
line_392	F	T2	expt_55	vial_1	fly_2	95.8	106	111.6	313.4	30.567964263	33.822590938	35.609444799
line_392	F	T2	expt_55	vial_1	fly_1	95.6	107.6	114.8	318	30.062893082	33.836477987	36.100628931
line_392	F	T2	expt_55	vial_1	fly_3	95.5	107.9	118.3	321.7	29.686042897	33.540565744	36.773391358
line_392	F	T2	expt_55	vial_4	fly_3	95	109.5	116.7	321.2	29.576587796	34.090909091	36.332503113
line_392	F	T2	expt_55	vial_3	fly_1	95	107.1	116.8	318.9	29.789902791	33.584195673	36.625901537
line_392	M	T2	expt_55	vial_1	fly_3	93.5	105.6	120.5	319.6	29.255319149	33.041301627	37.703379224
line_392	F	T2	expt_55	vial_2	fly_2	93.4	105	115.7	314.1	29.735752945	33.428844317	36.835402738
line_392	M	T2	expt_55	vial_4	fly_2	93.3	104.1	118.1	315.5	29.572107765	32.995245642	37.432646593
line_392	M	T2	expt_55	vial_4	fly_3	92.4	104.4	116.6	313.4	29.483088705	33.312061264	37.204850032
line_392	M	T2	expt_55	vial_3	fly_2	92	104.4	116.3	312.7	29.421170451	33.386632555	37.192196994
line_392	M	T2	expt_55	vial_1	fly_2	91.6	105.3	119.2	316.1	28.978171465	33.312242961	37.709585574
line_392	M	T2	expt_55	vial_3	fly_1	91.3	104.3	116.7	312.3	29.234710215	33.39737432	37.367915466
line_392	M	T2	expt_55	vial_2	fly_2	90.8	102.7	115.1	308.6	29.423201555	33.279325988	37.297472456
line_392	M	T2	expt_55	vial_1	fly_1	90.6	103.1	118.9	312.6	28.982725528	32.981445937	38.035828535
line_392	M	T2	expt_55	vial_2	fly_3	90	101.3	116.7	308	29.220779221	32.88961039	37.88961039
line_392	M	T2	expt_55	vial_3	fly_3	89.4	102.5	115.6	307.5	29.073170732	33.333333333	37.593495935
line_392	M	T2	expt_55	vial_2	fly_1	85.7	101.7	114.2	301.6	28.415119363	33.720159151	37.864721485
line_392	M	T2	expt_55	vial_4	fly_1	85.3	96.7	111.7	293.7	29.043241403	32.924753149	38.032005448
line_399	F	T2	expt_40	vial_4	fly_2	94.6	108	114.9	317.5	29.795275591	34.015748031	36.188976378
line_399	F	T2	expt_40	vial_1	fly_1	95.7	110.1	115.3	321.1	29.803799439	34.288383681	35.907816879
line_399	F	T2	expt_40	vial_4	fly_3	96.2	109.1	117	322.3	29.847967732	33.850449891	36.301582377
line_399	F	T2	expt_40	vial_2	fly_1	93.9	104.8	114.6	313.3	29.97127354	33.45036706	36.5783594
line_399	F	T2	expt_40	vial_2	fly_3	93.7	109.9	116.6	320.2	29.26296065	34.322298563	36.414740787
line_399	F	T2	expt_40	vial_4	fly_1	93.2	106.5	111.5	311.2	29.948586118	34.222365039	35.829048843
line_399	F	T2	expt_40	vial_1	fly_2	93.2	109.4	116.4	319	29.21630094	34.294670846	36.489028213
line_399	F	T2	expt_40	vial_3	fly_2	92.7	103.9	111	307.6	30.136540962	33.77763329	36.085825748
line_399	F	T2	expt_40	vial_3	fly_3	92.3	103.8	110.9	307	30.06514658	33.811074919	36.123778502
line_399	M	T2	expt_40	vial_4	fly_1	91.6	106.1	122.1	319.8	28.642901814	33.176985616	38.18011257
line_399	F	T2	expt_40	vial_1	fly_3	91.3	105.7	111.9	308.9	29.556490774	34.21819359	36.225315636
line_399	M	T2	expt_40	vial_1	fly_1	90.7	103.7	114.8	309.2	29.333764554	33.538163001	37.128072445
line_399	M	T2	expt_40	vial_2	fly_1	89.5	103.6	116.5	309.6	28.908268734	33.4625323	37.629198966
line_399	M	T2	expt_40	vial_3	fly_2	89.4	100.5	115.6	305.5	29.263502455	32.896890344	37.839607201
line_399	F	T2	expt_40	vial_2	fly_2	89.3	103	110.2	302.5	29.520661157	34.049586777	36.429752066
line_399	F	T2	expt_40	vial_3	fly_1	89.2	101.6	108.6	299.4	29.792919172	33.934535738	36.27254509
line_399	M	T2	expt_40	vial_4	fly_2	88.7	103	114.3	306	28.986928105	33.660130719	37.352941176
line_399	M	T2	expt_40	vial_4	fly_3	88.6	104.4	115.1	308.1	28.756897111	33.88510224	37.358000649
line_399	M	T2	expt_40	vial_1	fly_2	88.4	103.3	117	308.7	28.636216391	33.462908973	37.900874636
line_399	M	T2	expt_40	vial_1	fly_3	88	102.4	113.4	303.8	28.96642528	33.70638578	37.32718894
line_399	M	T2	expt_40	vial_2	fly_3	87.9	101.2	113.6	302.7	29.038652131	33.432441361	37.528906508
line_399	M	T2	expt_40	vial_2	fly_2	87.3	100.2	113.4	300.9	29.012961117	33.300099701	37.686939182
line_399	M	T2	expt_40	vial_3	fly_1	83.8	95.8	107.6	287.2	29.178272981	33.356545961	37.465181058
line_399	M	T2	expt_40	vial_3	fly_3	83.1	97.6	109.6	290.3	28.625559766	33.620392697	37.754047537
line_405	F	T2	expt_45	vial_3	fly_3	96.8	107.3	115.7	319.8	30.268918074	33.552220138	36.178861789
line_405	F	T2	expt_45	vial_2	fly_1	97.1	108.7	121.2	327	29.694189602	33.241590214	37.064220183
line_405	F	T2	expt_45	vial_2	fly_2	97.2	109.4	118.1	324.7	29.935324915	33.692639359	36.372035725
line_405	F	T2	expt_45	vial_4	fly_1	96.5	110.2	120.4	327.1	29.501681443	33.690003057	36.8083155
line_405	F	T2	expt_45	vial_2	fly_3	96.3	106	115.3	317.6	30.32115869	33.375314861	36.303526448
line_405	F	T2	expt_45	vial_4	fly_3	96	106.2	115.6	317.8	30.207677785	33.417243549	36.375078666
line_405	F	T2	expt_45	vial_3	fly_2	96	107.2	113.6	316.8	30.303030303	33.838383838	35.858585859
line_405	F	T2	expt_45	vial_1	fly_1	96	107.3	112.3	315.6	30.418250951	33.998732573	35.583016477
line_405	F	T2	expt_45	vial_3	fly_1	94.2	107.8	116.4	318.4	29.585427136	33.85678392	36.557788945
line_405	F	T2	expt_45	vial_1	fly_2	94.1	104.5	113.7	312.3	30.131284022	33.461415306	36.407300672
line_405	F	T2	expt_45	vial_1	fly_3	90.2	103.2	105.9	299.3	30.136986301	34.480454394	35.382559305
line_405	M	T2	expt_45	vial_4	fly_3	90.2	103	116.3	309.5	29.143780291	33.279483037	37.576736672
line_405	M	T2	expt_45	vial_1	fly_2	89.6	102.3	112.6	304.5	29.425287356	33.596059113	36.97865353
line_405	M	T2	expt_45	vial_1	fly_3	88.1	99.1	111.7	298.9	29.474740716	33.154901305	37.370357979
line_405	M	T2	expt_45	vial_2	fly_3	88	99.1	112.9	300	29.333333333	33.033333333	37.633333333
line_405	M	T2	expt_45	vial_2	fly_1	88	100.4	111.9	300.3	29.304029304	33.433233433	37.262737263
line_405	F	T2	expt_45	vial_4	fly_2	87.9	98.8	111.3	298	29.496644295	33.154362416	37.348993289
line_405	M	T2	expt_45	vial_3	fly_1	87.8	101.5	115.1	304.4	28.843626807	33.344283837	37.812089356
line_405	M	T2	expt_45	vial_1	fly_1	87.4	100	112.4	299.8	29.152768512	33.35557038	37.491661107
line_405	M	T2	expt_45	vial_3	fly_3	86.5	96.8	110.3	293.6	29.461852861	32.970027248	37.568119891
line_405	M	T2	expt_45	vial_3	fly_2	86.4	98.2	105.9	290.5	29.741824441	33.803786575	36.454388985
line_405	M	T2	expt_45	vial_2	fly_2	84.9	95.8	107	287.7	29.509906152	33.298574904	37.191518943
line_405	M	T2	expt_45	vial_4	fly_2	84.6	94.2	105.8	284.6	29.725931131	33.099086437	37.174982431
line_405	M	T2	expt_45	vial_4	fly_1	83.1	93.4	104.8	281.3	29.54141486	33.202986136	37.255599005
line_406	F	T2	expt_45	vial_1	fly_2	95	105.4	111.3	311.7	30.478023741	33.814565287	35.707410972
line_406	F	T2	expt_45	vial_4	fly_3	96.1	106.9	114.2	317.2	30.296343001	33.701134931	36.002522068
line_406	F	T2	expt_45	vial_2	fly_1	99.1	108.8	115.3	323.2	30.662128713	33.663366337	35.67450495
line_406	F	T2	expt_45	vial_4	fly_2	94.4	106.5	113.9	314.8	29.98729352	33.831003812	36.181702668
line_406	F	T2	expt_45	vial_3	fly_1	94.3	104.9	107.4	306.6	30.756686236	34.213959556	35.029354207
line_406	F	T2	expt_45	vial_4	fly_1	94.2	105.3	114.9	314.4	29.961832061	33.492366412	36.545801527
line_406	F	T2	expt_45	vial_3	fly_3	94.1	104.1	108.3	306.5	30.701468189	33.96411093	35.334420881
line_406	F	T2	expt_45	vial_3	fly_2	93.7	105.6	107.7	307	30.521172638	34.397394137	35.081433225
line_406	F	T2	expt_45	vial_1	fly_1	93	106.1	113.2	312.3	29.779058598	33.973743196	36.247198207
line_406	F	T2	expt_45	vial_2	fly_2	92.4	103.9	109.8	306.1	30.186213656	33.943155831	35.870630513
line_406	M	T2	expt_45	vial_3	fly_2	92	102.2	112.6	306.8	29.98696219	33.311603651	36.701434159
line_406	F	T2	expt_45	vial_1	fly_3	91.3	102.7	109.8	303.8	30.052666228	33.805134957	36.142198815
line_406	M	T2	expt_45	vial_4	fly_1	90.9	99.6	109	299.5	30.350584307	33.25542571	36.393989983
line_406	F	T2	expt_45	vial_2	fly_3	90.5	102.7	107.1	300.3	30.136530137	34.199134199	35.664335664
line_406	M	T2	expt_45	vial_2	fly_1	90.3	99.5	109.3	299.1	30.190571715	33.266466065	36.54296222
line_406	M	T2	expt_45	vial_1	fly_3	90.2	99.4	108.5	298.1	30.258302583	33.344515263	36.397182154
line_406	M	T2	expt_45	vial_3	fly_1	90	102	112.3	304.3	29.576076241	33.519553073	36.904370687
line_406	M	T2	expt_45	vial_2	fly_3	89.9	100.9	109	299.8	29.986657772	33.655770514	36.357571714
line_406	M	T2	expt_45	vial_1	fly_1	89.9	100.6	113.1	303.6	29.611330698	33.135704875	37.252964427
line_406	M	T2	expt_45	vial_3	fly_3	88.2	99.2	112.2	299.6	29.439252336	33.110814419	37.449933244
line_406	M	T2	expt_45	vial_2	fly_2	87.7	97.5	111	296.2	29.608372721	32.916948008	37.474679271
line_406	M	T2	expt_45	vial_1	fly_2	87.5	97.1	107.4	292	29.965753425	33.253424658	36.780821918
line_406	M	T2	expt_45	vial_4	fly_3	87	97.4	107.8	292.2	29.77412731	33.333333333	36.892539357
line_406	M	T2	expt_45	vial_4	fly_2	84.8	96.9	105.5	287.2	29.526462396	33.739554318	36.733983287
line_409	F	T2	expt_55	vial_1	fly_1	96.5	107.8	119	323.3	29.848437983	33.343643675	36.807918342
line_409	F	T2	expt_55	vial_2	fly_1	96.9	108.1	117.2	322.2	30.074487896	33.550589696	36.374922408
line_409	F	T2	expt_55	vial_4	fly_2	97	108.6	119.2	324.8	29.86453202	33.435960591	36.699507389
line_409	F	T2	expt_55	vial_4	fly_1	96	108.4	118.6	323	29.721362229	33.560371517	36.718266254
line_409	F	T2	expt_55	vial_3	fly_3	95.3	106	117.9	319.2	29.855889724	33.20802005	36.936090226
line_409	F	T2	expt_55	vial_2	fly_3	95.3	107.3	116.9	319.5	29.827856025	33.58372457	36.588419405
line_409	F	T2	expt_55	vial_3	fly_1	95.1	107.9	115.3	318.3	29.877474081	33.898837575	36.223688344
line_409	F	T2	expt_55	vial_2	fly_2	95.1	106.8	114.5	316.4	30.056890013	33.754740834	36.188369153
line_409	F	T2	expt_55	vial_3	fly_2	94.5	105.3	116.9	316.7	29.83896432	33.24913167	36.91190401
line_409	F	T2	expt_55	vial_1	fly_2	93.7	105.5	117.9	317.1	29.549038158	33.270261747	37.180700095
line_409	M	T2	expt_55	vial_4	fly_1	92.6	104.4	118.9	315.9	29.313073758	33.048433048	37.638493194
line_409	M	T2	expt_55	vial_4	fly_2	92.2	103.4	119.9	315.5	29.223454834	32.773375594	38.003169572
line_409	M	T2	expt_55	vial_4	fly_3	91.8	105.6	120.9	318.3	28.840716305	33.176248822	37.983034873
line_409	M	T2	expt_55	vial_1	fly_1	90.9	102	116.6	309.5	29.369951535	32.95638126	37.673667205
line_409	M	T2	expt_55	vial_2	fly_2	90.2	100	116.8	307	29.381107492	32.573289902	38.045602606
line_409	F	T2	expt_55	vial_1	fly_3	90.1	100.5	110.8	301.4	29.893828799	33.344392833	36.761778368
line_409	M	T2	expt_55	vial_2	fly_3	89.9	101.3	115	306.2	29.359895493	33.082952319	37.557152188
line_409	M	T2	expt_55	vial_1	fly_2	89.3	99.8	117.9	307	29.087947883	32.508143322	38.403908795
line_409	M	T2	expt_55	vial_3	fly_3	89.2	99.7	113.7	302.6	29.477858559	32.947785856	37.574355585
line_409	M	T2	expt_55	vial_3	fly_1	88.9	100.7	115.3	304.9	29.157100689	33.02722204	37.815677271
line_409	F	T2	expt_55	vial_4	fly_3	88.6	100.6	111.3	300.5	29.484193012	33.477537438	37.038269551
line_409	M	T2	expt_55	vial_3	fly_2	88.5	101.3	113.8	303.6	29.150197628	33.36627141	37.483530962
line_409	M	T2	expt_55	vial_1	fly_3	88	99.8	113.2	301	29.235880399	33.156146179	37.607973422
line_409	M	T2	expt_55	vial_2	fly_1	87.6	97.8	114	299.4	29.258517034	32.665330661	38.076152305
line_41	F	T2	expt_55	vial_2	fly_2	97.4	107.5	115.5	320.4	30.399500624	33.551810237	36.048689139
line_41	F	T2	expt_55	vial_4	fly_3	97.4	104.1	115.1	316.6	30.764371447	32.880606443	36.35502211
line_41	F	T2	expt_55	vial_3	fly_2	98	102.1	109.4	309.5	31.663974152	32.988691438	35.34733441
line_41	F	T2	expt_55	vial_4	fly_1	95.8	106.9	115.9	318.6	30.069052103	33.55304457	36.377903327
line_41	F	T2	expt_55	vial_3	fly_3	95.7	106.5	113.5	315.7	30.31358885	33.734558125	35.951853025
line_41	F	T2	expt_55	vial_4	fly_2	95.6	107.6	114.5	317.7	30.091281083	33.868429336	36.040289581
line_41	F	T2	expt_55	vial_1	fly_2	95.1	105.6	117.7	318.4	29.868090452	33.165829146	36.966080402
line_41	M	T2	expt_55	vial_2	fly_1	94.8	101.5	112.7	309	30.67961165	32.84789644	36.472491909
line_41	F	T2	expt_55	vial_1	fly_1	94.7	108.8	117.7	321.2	29.483188045	33.872976339	36.643835616
line_41	F	T2	expt_55	vial_3	fly_1	94.5	110.2	113.2	317.9	29.726329034	34.66498899	35.608681975
line_41	F	T2	expt_55	vial_2	fly_3	94.1	98.7	112.3	305.1	30.842346772	32.350049164	36.807604064
line_41	F	T2	expt_55	vial_1	fly_3	93.9	113	118.4	325.3	28.865662465	34.737165693	36.397171841
line_41	M	T2	expt_55	vial_1	fly_3	91.1	101.8	120	312.9	29.114733142	32.534356024	38.350910834
line_41	M	T2	expt_55	vial_4	fly_3	90.8	98.5	113.4	302.7	29.996696399	32.540469111	37.46283449
line_41	M	T2	expt_55	vial_3	fly_1	90.2	98.8	114.2	303.2	29.749340369	32.585751979	37.664907652
line_41	M	T2	expt_55	vial_1	fly_2	89.5	101.6	114.8	305.9	29.257927427	33.213468454	37.528604119
line_41	M	T2	expt_55	vial_4	fly_1	89.4	95.1	111.1	295.6	30.243572395	32.171853857	37.584573748
line_41	M	T2	expt_55	vial_3	fly_2	89.1	100	117.4	306.5	29.070146819	32.626427406	38.303425775
line_41	M	T2	expt_55	vial_2	fly_2	88.4	92.1	108.7	289.2	30.567081604	31.846473029	37.586445367
line_41	M	T2	expt_55	vial_3	fly_3	88.2	103.4	117.6	309.2	28.525226391	33.441138422	38.033635188
line_41	M	T2	expt_55	vial_1	fly_1	87.8	104.2	117.7	309.7	28.350016145	33.645463352	38.004520504
line_41	M	T2	expt_55	vial_2	fly_3	86.7	94.1	108.1	288.9	30.010384216	32.571824161	37.417791623
line_41	F	T2	expt_55	vial_2	fly_1	86.5	109.2	119.5	315.2	27.442893401	34.644670051	37.912436548
line_41	M	T2	expt_55	vial_4	fly_2	86.4	100.6	114.3	301.3	28.675738467	33.388649187	37.935612346
line_42	F	T2	expt_45	vial_4	fly_2	96	108.2	121	325.2	29.520295203	33.271832718	37.207872079
line_42	F	T2	expt_45	vial_1	fly_2	96.4	107.4	117.9	321.7	29.965806652	33.385141436	36.649051912
line_42	F	T2	expt_45	vial_1	fly_3	98.1	110.9	120.3	329.3	29.790464622	33.677497722	36.532037656
line_42	F	T2	expt_45	vial_3	fly_2	94.9	108.4	119.7	323	29.380804954	33.560371517	37.058823529
line_42	M	T2	expt_45	vial_4	fly_2	93.8	106.9	119	319.7	29.340006256	33.437597748	37.222395996
line_42	M	T2	expt_45	vial_4	fly_3	93.4	105.9	119.6	318.9	29.288178112	33.207902164	37.503919724
line_42	F	T2	expt_45	vial_2	fly_2	93.2	104.7	109.9	307.8	30.279402209	34.015594542	35.705003249
line_42	M	T2	expt_45	vial_4	fly_1	93.2	104.4	118.7	316.3	29.465697123	33.006639267	37.52766361
line_42	M	T2	expt_45	vial_1	fly_1	92.8	106.2	118.1	317.1	29.26521602	33.491012299	37.243771681
line_42	F	T2	expt_45	vial_2	fly_1	92.6	104.2	110.9	307.7	30.094247644	33.864153396	36.04159896
line_42	M	T2	expt_45	vial_1	fly_2	92.6	104.2	119.4	316.2	29.285262492	32.953826692	37.760910816
line_42	M	T2	expt_45	vial_3	fly_2	92.4	103.5	117.9	313.8	29.445506692	32.982791587	37.571701721
line_42	F	T2	expt_45	vial_4	fly_1	92.2	103.3	113.9	309.4	29.799612153	33.387201034	36.813186813
line_42	F	T2	expt_45	vial_2	fly_3	92	102.7	115.9	310.6	29.620090148	33.065035415	37.314874437
line_42	F	T2	expt_45	vial_3	fly_3	91.5	101.8	114	307.3	29.775463716	33.127237227	37.097299056
line_42	M	T2	expt_45	vial_3	fly_1	90.3	102.4	118.1	310.8	29.054054054	32.947232947	37.998712999
line_42	M	T2	expt_45	vial_3	fly_3	89.6	102.6	116.8	309	28.996763754	33.203883495	37.799352751
line_42	F	T2	expt_45	vial_4	fly_3	88.4	102.3	115.3	306	28.888888889	33.431372549	37.679738562
line_42	M	T2	expt_45	vial_1	fly_3	88.3	100.1	115.3	303.7	29.074744814	32.960158051	37.965097135
line_42	F	T2	expt_45	vial_3	fly_1	88.2	98.7	116.4	303.3	29.080118694	32.542037587	38.377843719
line_42	M	T2	expt_45	vial_2	fly_1	87.8	100.5	116.4	304.7	28.815228093	32.983262225	38.201509682
line_42	M	T2	expt_45	vial_2	fly_3	87.7	101.3	115.6	304.6	28.791858175	33.256730138	37.951411687
line_42	F	T2	expt_45	vial_1	fly_1	85.4	95.6	98	279	30.609318996	34.265232975	35.125448029
line_42	M	T2	expt_45	vial_2	fly_2	81.1	93.1	107.6	281.8	28.779276082	33.03761533	38.183108588
line_427	F	T2	expt_40	vial_4	fly_3	99	112.2	123.5	334.7	29.578727218	33.522557514	36.898715267
line_427	F	T2	expt_40	vial_2	fly_1	99.1	113.4	122.4	334.9	29.590922663	33.860853986	36.54822335
line_427	F	T2	expt_40	vial_3	fly_1	102.3	113.5	118.3	334.1	30.619574978	33.971864711	35.408560311
line_427	F	T2	expt_40	vial_2	fly_3	98.9	110	121.9	330.8	29.897218863	33.252720677	36.850060459
line_427	F	T2	expt_40	vial_4	fly_2	98.4	110.2	120.4	329	29.90881459	33.495440729	36.595744681
line_427	F	T2	expt_40	vial_4	fly_1	97.7	111.1	120.1	328.9	29.705077531	33.779264214	36.515658255
line_427	F	T2	expt_40	vial_1	fly_2	97.3	111.7	121.1	330.1	29.475916389	33.838230839	36.685852772
line_427	F	T2	expt_40	vial_1	fly_1	97.2	112.1	119.9	329.2	29.526123937	34.052247874	36.42162819
line_427	F	T2	expt_40	vial_3	fly_3	94.9	105.5	117.3	317.7	29.870947435	33.207428392	36.921624174
line_427	F	T2	expt_40	vial_2	fly_2	94.7	107.2	117.8	319.7	29.621520175	33.531435721	36.847044104
line_427	M	T2	expt_40	vial_2	fly_3	94.5	105.2	120.8	320.5	29.485179407	32.823712949	37.691107644
line_427	M	T2	expt_40	vial_4	fly_2	94.3	105.8	122.2	322.3	29.258454856	32.826559106	37.914986038
line_427	F	T2	expt_40	vial_3	fly_2	94.2	107.6	118.2	320	29.4375	33.625	36.9375
line_427	M	T2	expt_40	vial_4	fly_1	94.1	106.3	121.5	321.9	29.232680957	33.02267785	37.744641193
line_427	M	T2	expt_40	vial_4	fly_3	94	104.3	120.9	319.2	29.448621554	32.675438596	37.87593985
line_427	M	T2	expt_40	vial_3	fly_1	93.5	104.8	119.5	317.8	29.421019509	32.976714915	37.602265576
line_427	M	T2	expt_40	vial_1	fly_3	92.2	103.4	118.5	314.1	29.35370901	32.919452404	37.726838586
line_427	F	T2	expt_40	vial_1	fly_3	92	104.1	113.5	309.6	29.715762274	33.624031008	36.660206718
line_427	M	T2	expt_40	vial_1	fly_2	91.9	103.3	118.3	313.5	29.314194577	32.950558214	37.735247209
line_427	M	T2	expt_40	vial_2	fly_2	91.6	101.7	121	314.3	29.144129812	32.357620108	38.49825008
line_427	M	T2	expt_40	vial_2	fly_1	91.4	102.5	119.6	313.5	29.154704944	32.695374801	38.149920255
line_427	M	T2	expt_40	vial_3	fly_2	90	102.6	116.9	309.5	29.079159935	33.150242326	37.770597738
line_427	M	T2	expt_40	vial_1	fly_1	89.6	102	117.2	308.8	29.015544041	33.031088083	37.953367876
line_427	M	T2	expt_40	vial_3	fly_3	89	99	114.8	302.8	29.392338177	32.694848085	37.912813738
line_437	F	T2	expt_40	vial_4	fly_3	94.9	103.9	112.8	311.6	30.455712452	33.344030809	36.200256739
line_437	F	T2	expt_40	vial_4	fly_1	95.4	106.6	113.6	315.6	30.228136882	33.776932826	35.994930292
line_437	F	T2	expt_40	vial_4	fly_2	96.1	105.4	109.4	310.9	30.910260534	33.901576069	35.188163397
line_437	F	T2	expt_40	vial_1	fly_2	94	103.3	110	307.3	30.589000976	33.615359583	35.79563944
line_437	F	T2	expt_40	vial_1	fly_1	93.9	105.9	114.8	314.6	29.847425302	33.661792753	36.490781945
line_437	F	T2	expt_40	vial_2	fly_1	93.8	105	113.1	311.9	30.073741584	33.664636101	36.261622315
line_437	F	T2	expt_40	vial_1	fly_3	93.1	103.1	111.3	307.5	30.276422764	33.528455285	36.195121951
line_437	F	T2	expt_40	vial_2	fly_3	91.9	101.5	108.9	302.3	30.400264638	33.575917962	36.0238174
line_437	F	T2	expt_40	vial_2	fly_2	91.6	101.7	110.1	303.4	30.191166777	33.520105471	36.288727752
line_437	M	T2	expt_40	vial_2	fly_3	90	101	114.3	305.3	29.479200786	33.082214216	37.438584998
line_437	F	T2	expt_40	vial_3	fly_3	89.7	100	106.3	296	30.304054054	33.783783784	35.912162162
line_437	M	T2	expt_40	vial_2	fly_2	89.6	101.2	113.8	304.6	29.415627052	33.223900197	37.360472751
line_437	F	T2	expt_40	vial_3	fly_1	88.9	97.9	106.2	293	30.341296928	33.412969283	36.245733788
line_437	M	T2	expt_40	vial_1	fly_1	88.9	98.4	111.6	298.9	29.742388759	32.920709267	37.336901974
line_437	F	T2	expt_40	vial_3	fly_2	88.8	97.8	104.2	290.8	30.536451169	33.631361761	35.83218707
line_437	M	T2	expt_40	vial_2	fly_1	88.5	100.6	112.3	301.4	29.362972794	33.377571334	37.259455873
line_437	M	T2	expt_40	vial_4	fly_2	88.1	97.9	108.6	294.6	29.904955872	33.231500339	36.863543788
line_437	M	T2	expt_40	vial_4	fly_3	87.4	98.7	111.9	298	29.32885906	33.120805369	37.55033557
line_437	M	T2	expt_40	vial_1	fly_3	87.2	96.6	109.2	293	29.76109215	32.969283276	37.269624573
line_437	M	T2	expt_40	vial_1	fly_2	86.9	96.6	108.7	292.2	29.739904175	33.059548255	37.20054757
line_437	M	T2	expt_40	vial_4	fly_1	85.3	94.9	107.4	287.6	29.659248957	32.997218359	37.343532684
line_437	M	T2	expt_40	vial_3	fly_3	85.2	96	106.6	287.8	29.603891591	33.356497568	37.039610841
line_437	M	T2	expt_40	vial_3	fly_2	84.8	95.6	107.7	288.1	29.434224228	33.182922596	37.382853176
line_437	M	T2	expt_40	vial_3	fly_1	83.3	93.8	104.7	281.8	29.559971611	33.286018453	37.154009936
line_439	F	T2	expt_45	vial_2	fly_3	97.2	109.2	122.5	328.9	29.55305564	33.201581028	37.245363332
line_439	F	T2	expt_45	vial_4	fly_1	97.3	108.3	121.6	327.2	29.737163814	33.099022005	37.163814181
line_439	F	T2	expt_45	vial_2	fly_2	97.6	109.9	118.7	326.2	29.920294298	33.690987124	36.388718578
line_439	F	T2	expt_45	vial_4	fly_2	96.7	107.7	121.1	325.5	29.708141321	33.087557604	37.204301075
line_439	F	T2	expt_45	vial_3	fly_2	96	110.4	117.2	323.6	29.666254635	34.116192831	36.217552534
line_439	F	T2	expt_45	vial_4	fly_3	95.8	109	121.3	326.1	29.377491567	33.425329653	37.19717878
line_439	F	T2	expt_45	vial_1	fly_1	95.6	109	120.9	325.5	29.370199693	33.486943164	37.142857143
line_439	F	T2	expt_45	vial_3	fly_3	93.7	106.1	117.9	317.7	29.493232609	33.396285804	37.110481586
line_439	F	T2	expt_45	vial_1	fly_3	93.6	106.6	121.7	321.9	29.077353215	33.115874495	37.80677229
line_439	F	T2	expt_45	vial_3	fly_1	93.1	106.5	120.8	320.4	29.057428215	33.239700375	37.702871411
line_439	F	T2	expt_45	vial_1	fly_2	93	106.8	117.8	317.6	29.282115869	33.62720403	37.090680101
line_439	F	T2	expt_45	vial_2	fly_1	89.6	99.5	109.8	298.9	29.976580796	33.288725326	36.734693878
line_439	M	T2	expt_45	vial_3	fly_1	88.7	101.8	121	311.5	28.475120385	32.680577849	38.844301766
line_439	M	T2	expt_45	vial_2	fly_3	88.5	102.3	121.1	311.9	28.374479	32.79897403	38.82654697
line_439	M	T2	expt_45	vial_2	fly_1	88.5	101.1	118.1	307.7	28.761780955	32.856678583	38.381540461
line_439	M	T2	expt_45	vial_4	fly_2	87.9	101	118.1	307	28.631921824	32.899022801	38.469055375
line_439	M	T2	expt_45	vial_3	fly_2	87.9	101.2	119.2	308.3	28.511190399	32.825170289	38.663639312
line_439	M	T2	expt_45	vial_1	fly_2	87.7	100	121.3	309	28.381877023	32.362459547	39.25566343
line_439	M	T2	expt_45	vial_1	fly_3	87.6	100	118.2	305.8	28.64617397	32.701111838	38.652714192
line_439	M	T2	expt_45	vial_4	fly_1	87.4	100.5	117.9	305.8	28.580771746	32.864617397	38.554610857
line_439	M	T2	expt_45	vial_2	fly_2	87.2	99.8	120.7	307.7	28.339291518	32.434189145	39.226519337
line_439	M	T2	expt_45	vial_3	fly_3	86.6	99.3	116.4	302.3	28.647039365	32.848164075	38.50479656
line_439	M	T2	expt_45	vial_1	fly_1	86.6	100.5	118.1	305.2	28.374836173	32.929226737	38.69593709
line_439	M	T2	expt_45	vial_4	fly_3	84.9	100.1	117.6	302.6	28.056840714	33.079973562	38.863185724
line_440	F	T2	expt_45	vial_2	fly_3	101.9	116.1	124.5	342.5	29.751824818	33.897810219	36.350364964
line_440	F	T2	expt_45	vial_2	fly_1	103.2	117	124.7	344.9	29.92171644	33.922876196	36.155407364
line_440	F	T2	expt_45	vial_3	fly_3	103.2	115.7	124.5	343.4	30.052417006	33.692486896	36.255096098
line_440	F	T2	expt_45	vial_4	fly_2	100.8	115.3	124.8	340.9	29.568788501	33.82223526	36.608976239
line_440	F	T2	expt_45	vial_1	fly_2	100.5	114.3	122	336.8	29.839667458	33.937054632	36.22327791
line_440	F	T2	expt_45	vial_1	fly_3	99.8	109.8	112.2	321.8	31.013051585	34.120571784	34.866376631
line_440	F	T2	expt_45	vial_4	fly_1	98.9	111.4	119.9	330.2	29.951544518	33.737129013	36.311326469
line_440	F	T2	expt_45	vial_2	fly_2	98.1	110.4	116	324.5	30.231124807	34.021571649	35.747303544
line_440	F	T2	expt_45	vial_1	fly_1	98	109	110.2	317.2	30.895334174	34.363177806	34.74148802
line_440	F	T2	expt_45	vial_3	fly_1	96.7	108.1	111	315.8	30.620645978	34.230525649	35.148828372
line_440	F	T2	expt_45	vial_4	fly_3	95.9	109	119.1	324	29.598765432	33.641975309	36.759259259
line_440	M	T2	expt_45	vial_1	fly_1	95.7	108.6	121.3	325.6	29.391891892	33.353808354	37.254299754
line_440	M	T2	expt_45	vial_1	fly_3	94.5	105.7	114.9	315.1	29.990479213	33.544906379	36.464614408
line_440	F	T2	expt_45	vial_3	fly_2	94.4	102.4	104.9	301.7	31.289360292	33.941000994	34.769638714
line_440	M	T2	expt_45	vial_2	fly_1	94.2	107.6	121.2	323	29.164086687	33.312693498	37.523219814
line_440	M	T2	expt_45	vial_2	fly_3	93.9	107.8	121.2	322.9	29.080210592	33.384948901	37.534840508
line_440	M	T2	expt_45	vial_1	fly_2	92.6	104.2	119.6	316.4	29.266750948	32.932996207	37.800252845
line_440	M	T2	expt_45	vial_2	fly_2	92	105	121.3	318.3	28.90355011	32.987747408	38.108702482
line_440	M	T2	expt_45	vial_3	fly_2	90.7	105.7	123.2	319.6	28.37922403	33.072590738	38.548185232
line_440	M	T2	expt_45	vial_3	fly_3	89.4	103.1	117.6	310.1	28.829409868	33.247339568	37.923250564
line_440	M	T2	expt_45	vial_4	fly_3	87.6	101.2	113.8	302.6	28.949107733	33.443489755	37.607402512
line_440	M	T2	expt_45	vial_4	fly_2	87.5	104.9	116.5	308.9	28.326319197	33.9592101	37.714470702
line_440	M	T2	expt_45	vial_3	fly_1	81.8	94.5	107.8	284.1	28.792678634	33.262935586	37.94438578
line_440	M	T2	expt_45	vial_4	fly_1	73.4	88.5	92.6	254.5	28.84086444	34.774066798	36.385068762
line_45	F	T2	expt_55	vial_4	fly_3	96.9	110.9	121.2	329	29.452887538	33.708206687	36.838905775
line_45	F	T2	expt_55	vial_1	fly_1	97.7	108.8	119.8	326.3	29.941771376	33.343548881	36.714679743
line_45	F	T2	expt_55	vial_2	fly_2	97.8	108.4	118.4	324.6	30.129390018	33.394947628	36.475662354
line_45	F	T2	expt_55	vial_3	fly_3	96.2	106.7	117.7	320.6	30.006238303	33.281347473	36.712414223
line_45	F	T2	expt_55	vial_4	fly_2	96	105.6	119.3	320.9	29.915861639	32.907447803	37.176690558
line_45	F	T2	expt_55	vial_4	fly_1	95.7	106.7	119.1	321.5	29.766718507	33.188180404	37.045101089
line_45	F	T2	expt_55	vial_1	fly_2	95.2	108.4	117.5	321.1	29.648084709	33.758953597	36.592961694
line_45	F	T2	expt_55	vial_3	fly_2	95	106	117.8	318.8	29.799247177	33.249686324	36.951066499
line_45	F	T2	expt_55	vial_3	fly_1	94.8	104.5	117.1	316.4	29.962073325	33.027812895	37.01011378
line_45	F	T2	expt_55	vial_2	fly_3	94.4	105	116.6	316	29.873417722	33.227848101	36.898734177
line_45	F	T2	expt_55	vial_1	fly_3	94.4	107	113.5	314.9	29.977770721	33.979040965	36.043188314
line_45	M	T2	expt_55	vial_2	fly_1	93.8	105.4	119.2	318.4	29.459798995	33.103015075	37.43718593
line_45	M	T2	expt_55	vial_1	fly_3	91.9	101.4	118.8	312.1	29.445690484	32.489586671	38.064722845
line_45	M	T2	expt_55	vial_4	fly_3	91.2	100.5	116.1	307.8	29.62962963	32.651072125	37.719298246
line_45	M	T2	expt_55	vial_1	fly_2	89.7	98.9	114.2	302.8	29.623513871	32.661822985	37.714663144
line_45	M	T2	expt_55	vial_3	fly_1	89.3	100.8	115.4	305.5	29.230769231	32.995090016	37.774140753
line_45	M	T2	expt_55	vial_4	fly_1	89.2	99.2	116.7	305.1	29.236315962	32.513929859	38.249754179
line_45	M	T2	expt_55	vial_3	fly_2	88.9	99.6	116.6	305.1	29.137987545	32.645034415	38.21697804
line_45	M	T2	expt_55	vial_3	fly_3	88.1	99.3	114.6	302	29.17218543	32.880794702	37.947019868
line_45	M	T2	expt_55	vial_2	fly_2	88.1	98.5	115.2	301.8	29.191517561	32.637508284	38.170974155
line_45	M	T2	expt_55	vial_1	fly_1	88	97.6	115.1	300.7	29.265048221	32.457598936	38.277352843
line_45	M	T2	expt_55	vial_2	fly_3	87.1	97.2	115.1	299.4	29.091516366	32.46492986	38.443553774
line_45	M	T2	expt_55	vial_4	fly_2	86.7	94.7	112.3	293.7	29.519918284	32.243786176	38.23629554
line_45	F	T2	expt_55	vial_2	fly_1	86.6	97.7	107.3	291.6	29.698216735	33.504801097	36.796982167
line_49	F	T2	expt_55	vial_1	fly_3	100.8	113.5	120.5	334.8	30.107526882	33.90083632	35.991636798
line_49	F	T2	expt_55	vial_4	fly_1	101.6	114.9	123.1	339.6	29.917550059	33.833922261	36.24852768
line_49	F	T2	expt_55	vial_2	fly_2	101.7	114.9	121.8	338.4	30.053191489	33.953900709	35.992907801
line_49	F	T2	expt_55	vial_3	fly_3	100.3	113.2	121.8	335.3	29.913510289	33.760811214	36.325678497
line_49	F	T2	expt_55	vial_1	fly_2	99.3	113	120.6	332.9	29.828777411	33.944127366	36.227095224
line_49	F	T2	expt_55	vial_4	fly_2	99.2	113.8	121.8	334.8	29.62962963	33.990442055	36.379928315
line_49	F	T2	expt_55	vial_3	fly_2	98.3	112.2	123.5	334	29.431137725	33.592814371	36.976047904
line_49	F	T2	expt_55	vial_4	fly_3	97.5	111.5	119.1	328.1	29.716549832	33.983541603	36.299908564
line_49	F	T2	expt_55	vial_2	fly_1	97.1	109.6	118.1	324.8	29.895320197	33.743842365	36.360837438
line_49	F	T2	expt_55	vial_1	fly_1	96.2	108.9	116.8	321.9	29.885057471	33.830382106	36.284560422
line_49	F	T2	expt_55	vial_3	fly_1	95.8	109	120.1	324.9	29.485995691	33.548784241	36.965220068
line_49	F	T2	expt_55	vial_2	fly_3	95.4	110.9	119.6	325.9	29.272783062	34.028843203	36.698373734
line_49	M	T2	expt_55	vial_2	fly_1	95.4	109.8	124.2	329.4	28.961748634	33.333333333	37.704918033
line_49	M	T2	expt_55	vial_4	fly_1	94.6	108	122.2	324.8	29.125615764	33.251231527	37.623152709
line_49	M	T2	expt_55	vial_4	fly_2	93.1	106.4	120.4	319.9	29.102844639	33.260393873	37.636761488
line_49	M	T2	expt_55	vial_3	fly_3	92.8	105.6	122.1	320.5	28.95475819	32.948517941	38.096723869
line_49	M	T2	expt_55	vial_4	fly_3	92.7	106	120.3	319	29.059561129	33.228840125	37.711598746
line_49	M	T2	expt_55	vial_1	fly_3	91.8	104.7	118.7	315.2	29.124365482	33.217005076	37.658629442
line_49	M	T2	expt_55	vial_1	fly_1	91.7	105.4	121.6	318.7	28.773140885	33.071854409	38.155004707
line_49	M	T2	expt_55	vial_2	fly_3	90.8	102.9	117.4	311.1	29.18675667	33.076181292	37.737062038
line_49	M	T2	expt_55	vial_3	fly_1	90.4	102.2	116.6	309.2	29.236739974	33.053040103	37.710219922
line_49	M	T2	expt_55	vial_3	fly_2	89.6	102.8	116.6	309	28.996763754	33.268608414	37.734627832
line_49	M	T2	expt_55	vial_1	fly_2	87.1	99.9	115.5	302.5	28.79338843	33.024793388	38.181818182
line_49	M	T2	expt_55	vial_2	fly_2	85.6	97.4	111.3	294.3	29.085966701	33.095480802	37.818552497
line_492	F	T2	expt_45	vial_1	fly_1	101	111.5	124.6	337.1	29.961435776	33.076238505	36.962325719
line_492	F	T2	expt_45	vial_3	fly_1	101	110.7	121.1	332.8	30.348557692	33.263221154	36.388221154
line_492	F	T2	expt_45	vial_3	fly_2	101.6	112.1	124.7	338.4	30.023640662	33.126477541	36.849881797
line_492	F	T2	expt_45	vial_3	fly_3	100.9	112	124.9	337.8	29.869745411	33.15571344	36.974541149
line_492	F	T2	expt_45	vial_4	fly_2	100.2	109.6	124.8	334.6	29.946204423	32.75552899	37.298266587
line_492	F	T2	expt_45	vial_1	fly_2	100.2	109.6	121.4	331.2	30.253623188	33.09178744	36.654589372
line_492	F	T2	expt_45	vial_2	fly_3	100.1	111	124.5	335.6	29.827175209	33.075089392	37.097735399
line_492	F	T2	expt_45	vial_1	fly_3	99.9	110.6	124.3	334.8	29.838709677	33.034647551	37.126642772
line_492	F	T2	expt_45	vial_4	fly_3	98.6	111	125.5	335.1	29.424052522	33.124440466	37.451507013
line_492	M	T2	expt_45	vial_3	fly_3	98.5	107	124.3	329.8	29.86658581	32.443905397	37.689508793
line_492	M	T2	expt_45	vial_3	fly_2	97.7	108.7	124.6	331	29.516616314	32.839879154	37.643504532
line_492	M	T2	expt_45	vial_4	fly_2	97	106.1	123.9	327	29.663608563	32.44648318	37.889908257
line_492	F	T2	expt_45	vial_2	fly_2	96.8	104.7	120.2	321.7	30.090146099	32.545850171	37.36400373
line_492	M	T2	expt_45	vial_1	fly_1	96.3	107.1	124.8	328.2	29.341864717	32.632541133	38.02559415
line_492	F	T2	expt_45	vial_4	fly_1	95.4	105.8	118.9	320.1	29.803186504	33.052171197	37.144642299
line_492	M	T2	expt_45	vial_2	fly_2	95.4	106.1	122.3	323.8	29.462631254	32.76714021	37.770228536
line_492	M	T2	expt_45	vial_1	fly_3	95.2	106.7	122.5	324.4	29.34648582	32.891491985	37.762022195
line_492	M	T2	expt_45	vial_3	fly_1	94.5	105.8	119.8	320.1	29.522024367	33.052171197	37.425804436
line_492	M	T2	expt_45	vial_4	fly_1	93.5	101.9	120.9	316.3	29.560543788	32.216250395	38.223205817
line_492	M	T2	expt_45	vial_2	fly_3	93.4	101.5	115.7	310.6	30.07083065	32.678686413	37.250482936
line_492	M	T2	expt_45	vial_4	fly_3	92.5	102.4	121.1	316	29.272151899	32.405063291	38.32278481
line_492	F	T2	expt_45	vial_2	fly_1	92.2	98.7	104.4	295.3	31.222485608	33.423636979	35.353877413
line_492	M	T2	expt_45	vial_1	fly_2	85.1	94.9	109.8	289.8	29.365079365	32.746721877	37.888198758
line_492	M	T2	expt_45	vial_2	fly_1	83.5	97.8	113.2	294.5	28.353140917	33.208828523	38.43803056
line_513	F	T2	expt_45	vial_1	fly_2	91.7	105	111.7	308.4	29.734111543	34.046692607	36.21919585
line_513	F	T2	expt_45	vial_2	fly_1	92.6	104.7	116.2	313.5	29.537480064	33.397129187	37.06539075
line_513	F	T2	expt_45	vial_1	fly_1	95.5	107.1	114.7	317.3	30.097699338	33.75354554	36.148755121
line_513	F	T2	expt_45	vial_3	fly_3	91.3	103.9	113.7	308.9	29.556490774	33.635480738	36.808028488
line_513	F	T2	expt_45	vial_4	fly_1	90.9	101.2	113.5	305.6	29.744764398	33.115183246	37.140052356
line_513	F	T2	expt_45	vial_4	fly_3	90.3	103	116.1	309.4	29.185520362	33.290239173	37.524240465
line_513	F	T2	expt_45	vial_2	fly_2	89.9	103.9	115.6	309.4	29.05623788	33.581124758	37.362637363
line_513	F	T2	expt_45	vial_3	fly_1	89.8	102.3	112.9	305	29.442622951	33.540983607	37.016393443
line_513	F	T2	expt_45	vial_2	fly_3	89.2	102.8	112.1	304.1	29.332456429	33.804669517	36.862874055
line_513	F	T2	expt_45	vial_4	fly_2	89	98.5	117.1	304.6	29.218647406	32.337491793	38.443860801
line_513	F	T2	expt_45	vial_1	fly_3	88.5	102.3	114.9	305.7	28.949950932	33.464180569	37.585868499
line_513	M	T2	expt_45	vial_2	fly_3	88.1	101.3	112.4	301.8	29.191517561	33.565275017	37.243207422
line_513	M	T2	expt_45	vial_1	fly_1	88	99.7	111.4	299.1	29.421598128	33.333333333	37.245068539
line_513	M	T2	expt_45	vial_1	fly_3	86.6	94.9	106.2	287.7	30.100799444	32.985749044	36.913451512
line_513	M	T2	expt_45	vial_1	fly_2	86.1	98.2	111.7	296	29.087837838	33.175675676	37.736486486
line_513	M	T2	expt_45	vial_2	fly_2	84.6	97.4	107.1	289.1	29.263230716	33.690764441	37.046004843
line_513	M	T2	expt_45	vial_2	fly_1	84.4	98.6	111.4	294.4	28.668478261	33.491847826	37.839673913
line_513	M	T2	expt_45	vial_4	fly_3	83.8	95.7	111	290.5	28.846815835	32.943201377	38.209982788
line_513	M	T2	expt_45	vial_4	fly_2	83.2	96.4	111.4	291	28.591065292	33.127147766	38.281786942
line_513	M	T2	expt_45	vial_3	fly_2	82.7	91.8	104.1	278.6	29.684134961	32.950466619	37.365398421
line_513	M	T2	expt_45	vial_3	fly_1	82.6	94.1	103.5	280.2	29.478943612	33.583154889	36.937901499
line_513	M	T2	expt_45	vial_4	fly_1	81.4	94.4	106.3	282.1	28.855015952	33.463310883	37.681673166
line_513	F	T2	expt_45	vial_3	fly_2	78.9	91.7	102.3	272.9	28.911689263	33.602052034	37.486258703
line_513	M	T2	expt_45	vial_3	fly_3	78.7	92	101.7	272.4	28.89133627	33.773861968	37.334801762
line_517	F	T2	expt_40	vial_3	fly_2	99	113.5	116.7	329.2	30.07290401	34.477521264	35.449574727
line_517	F	T2	expt_40	vial_4	fly_1	99.2	111.3	114.6	325.1	30.513688096	34.235619809	35.250692095
line_517	F	T2	expt_40	vial_4	fly_2	99.7	114	115.4	329.1	30.294743239	34.639927074	35.065329687
line_517	F	T2	expt_40	vial_3	fly_1	97.5	111	117.4	325.9	29.917152501	34.059527462	36.023320037
line_517	F	T2	expt_40	vial_2	fly_2	96.9	111	115.9	323.8	29.925880173	34.280420012	35.793699815
line_517	F	T2	expt_40	vial_2	fly_1	96.5	109.4	115.4	321.3	30.034235917	34.049175226	35.916588858
line_517	F	T2	expt_40	vial_4	fly_3	96	106.9	112.5	315.4	30.437539632	33.893468611	35.668991756
line_517	F	T2	expt_40	vial_1	fly_3	95	107	112.5	314.5	30.206677266	34.022257552	35.771065183
line_517	M	T2	expt_40	vial_3	fly_2	94.8	105.4	117.2	317.4	29.867674858	33.207309389	36.925015753
line_517	F	T2	expt_40	vial_3	fly_3	94.7	106.6	114.3	315.6	30.006337136	33.776932826	36.216730038
line_517	M	T2	expt_40	vial_4	fly_1	93.9	105.6	116.5	316	29.715189873	33.417721519	36.867088608
line_517	M	T2	expt_40	vial_1	fly_3	93.9	107.8	119.1	320.8	29.270573566	33.603491272	37.125935162
line_517	F	T2	expt_40	vial_1	fly_2	93.8	107.2	112.3	313.3	29.939355251	34.216406001	35.844238749
line_517	F	T2	expt_40	vial_1	fly_1	92.4	105.6	111.6	309.6	29.84496124	34.108527132	36.046511628
line_517	M	T2	expt_40	vial_3	fly_3	91.3	103.2	118.3	312.8	29.18797954	32.992327366	37.819693095
line_517	F	T2	expt_40	vial_2	fly_3	90.9	104	109.4	304.3	29.871837003	34.176799211	35.951363786
line_517	M	T2	expt_40	vial_4	fly_2	90.6	102.4	113.7	306.7	29.540267362	33.387675253	37.072057385
line_517	M	T2	expt_40	vial_3	fly_1	90.1	103.3	118.2	311.6	28.915275995	33.151476252	37.933247754
line_517	M	T2	expt_40	vial_4	fly_3	89.6	99.5	111.9	301	29.76744186	33.056478405	37.176079734
line_517	M	T2	expt_40	vial_2	fly_3	89.4	100.5	115.3	305.2	29.292267366	32.929226737	37.778505898
line_517	M	T2	expt_40	vial_1	fly_2	88.7	99.9	111.1	299.7	29.59626293	33.333333333	37.070403737
line_517	M	T2	expt_40	vial_1	fly_1	87.1	99.6	108.9	295.6	29.465493911	33.694181326	36.840324763
line_517	M	T2	expt_40	vial_2	fly_1	87	99.6	111.6	298.2	29.175050302	33.400402414	37.424547284
line_517	M	T2	expt_40	vial_2	fly_2	86	99.3	108	293.3	29.321513808	33.856120014	36.822366178
line_535	F	T2	expt_45	vial_2	fly_1	98.6	108.6	117.5	324.7	30.366492147	33.446258084	36.187249769
line_535	F	T2	expt_45	vial_2	fly_3	99.1	108.9	118.8	326.8	30.324357405	33.323133415	36.35250918
line_535	F	T2	expt_45	vial_3	fly_2	100.1	110.3	120.6	331	30.241691843	33.32326284	36.435045317
line_535	F	T2	expt_45	vial_3	fly_3	96.9	108	117.4	322.3	30.065156686	33.509152963	36.425690351
line_535	F	T2	expt_45	vial_1	fly_3	96.5	106.2	113.7	316.4	30.499367889	33.565107459	35.935524652
line_535	F	T2	expt_45	vial_4	fly_1	95.9	107	118	320.9	29.884699283	33.343720785	36.771579931
line_535	F	T2	expt_45	vial_2	fly_2	95.7	105.7	116.6	318	30.094339623	33.238993711	36.666666667
line_535	F	T2	expt_45	vial_1	fly_1	95.3	104.8	115.9	316	30.158227848	33.164556962	36.67721519
line_535	F	T2	expt_45	vial_4	fly_2	94	105.1	113.5	312.6	30.070377479	33.621241203	36.308381318
line_535	F	T2	expt_45	vial_1	fly_2	94	103.8	113.6	311.4	30.18625562	33.333333333	36.480411047
line_535	F	T2	expt_45	vial_3	fly_1	93.8	102.7	112	308.5	30.405186386	33.290113452	36.304700162
line_535	M	T2	expt_45	vial_3	fly_2	93.3	103.8	116.4	313.5	29.76076555	33.110047847	37.129186603
line_535	F	T2	expt_45	vial_4	fly_3	92.3	103.1	114.3	309.7	29.803035195	33.290280917	36.906683888
line_535	M	T2	expt_45	vial_1	fly_1	92.2	102	115.3	309.5	29.789983845	32.95638126	37.253634895
line_535	M	T2	expt_45	vial_2	fly_3	91.7	101.7	115.7	309.1	29.666774507	32.901973471	37.431252022
line_535	M	T2	expt_45	vial_1	fly_3	91.4	101	115.4	307.8	29.694606888	32.81351527	37.491877843
line_535	M	T2	expt_45	vial_2	fly_1	91.3	102	114.9	308.2	29.623621025	33.095392602	37.280986372
line_535	M	T2	expt_45	vial_4	fly_2	90.5	102.5	114.9	307.9	29.392659955	33.29002923	37.317310815
line_535	M	T2	expt_45	vial_4	fly_3	90.2	103	113.8	307	29.381107492	33.550488599	37.068403909
line_535	M	T2	expt_45	vial_4	fly_1	90	99.7	115.7	305.4	29.469548134	32.645710544	37.884741323
line_535	M	T2	expt_45	vial_2	fly_2	89.9	100.5	111.6	302	29.768211921	33.278145695	36.953642384
line_535	M	T2	expt_45	vial_3	fly_3	88.6	99.4	112.8	300.8	29.454787234	33.045212766	37.5
line_535	M	T2	expt_45	vial_1	fly_2	88.1	97.7	109	294.8	29.884667571	33.141112619	36.97421981
line_535	M	T2	expt_45	vial_3	fly_1	86.3	96	107.5	289.8	29.77915804	33.126293996	37.094547964
line_555	F	T2	expt_40	vial_2	fly_2	95.6	107.1	111.8	314.5	30.39745628	34.054054054	35.548489666
line_555	F	T2	expt_40	vial_1	fly_2	95.7	106.3	114.6	316.6	30.227416298	33.575489577	36.197094125
line_555	F	T2	expt_40	vial_1	fly_3	96.2	107	115.2	318.4	30.213567839	33.605527638	36.180904523
line_555	F	T2	expt_40	vial_2	fly_1	95.3	106.5	115.6	317.4	30.025204789	33.553875236	36.420919975
line_555	F	T2	expt_40	vial_3	fly_3	94.4	103.7	112.1	310.2	30.431979368	33.430045132	36.1379755
line_555	F	T2	expt_40	vial_1	fly_1	94.2	107	113.8	315	29.904761905	33.968253968	36.126984127
line_555	F	T2	expt_40	vial_4	fly_2	94.1	109.7	118.3	322.1	29.214529649	34.057746042	36.727724309
line_555	F	T2	expt_40	vial_3	fly_2	94	106.2	113.2	313.4	29.993618379	33.886407147	36.119974474
line_555	F	T2	expt_40	vial_2	fly_3	93.3	104.8	110.6	308.7	30.223517979	33.948817622	35.827664399
line_555	F	T2	expt_40	vial_4	fly_3	91.6	103.5	110.3	305.4	29.993451212	33.889980354	36.116568435
line_555	F	T2	expt_40	vial_3	fly_1	91.4	102.8	108.2	302.4	30.224867725	33.994708995	35.78042328
line_555	F	T2	expt_40	vial_4	fly_1	91.2	104.5	109.8	305.5	29.852700491	34.206219313	35.941080196
line_555	M	T2	expt_40	vial_2	fly_1	91.2	104.6	116.6	312.4	29.193341869	33.482714469	37.323943662
line_555	M	T2	expt_40	vial_2	fly_3	89.8	104.9	114.7	309.4	29.023917259	33.904330963	37.071751778
line_555	M	T2	expt_40	vial_3	fly_1	89.4	99.8	111.4	300.6	29.740518962	33.200266134	37.059214904
line_555	M	T2	expt_40	vial_2	fly_2	89.2	101.8	116.2	307.2	29.036458333	33.138020833	37.825520833
line_555	M	T2	expt_40	vial_1	fly_2	88.6	100.9	111.7	301.2	29.415670651	33.499335989	37.08499336
line_555	M	T2	expt_40	vial_4	fly_2	88.2	98.9	112	299.1	29.488465396	33.065864259	37.445670344
line_555	M	T2	expt_40	vial_1	fly_1	88.2	98.2	108	294.4	29.95923913	33.355978261	36.684782609
line_555	M	T2	expt_40	vial_1	fly_3	88	102	111.6	301.6	29.177718833	33.819628647	37.00265252
line_555	M	T2	expt_40	vial_3	fly_2	87.8	99.5	110.9	298.2	29.443326626	33.366867874	37.1898055
line_555	M	T2	expt_40	vial_4	fly_1	87.3	97.5	110.7	295.5	29.543147208	32.994923858	37.461928934
line_555	M	T2	expt_40	vial_3	fly_3	86.3	98.1	114.9	299.3	28.833945874	32.77647845	38.389575677
line_555	M	T2	expt_40	vial_4	fly_3	85.8	95.9	108.5	290.2	29.565816678	33.046175052	37.38800827
line_57	F	T2	expt_45	vial_4	fly_3	92	105.8	112.6	310.4	29.639175258	34.085051546	36.275773196
line_57	F	T2	expt_45	vial_2	fly_2	93.1	107.1	113.9	314.1	29.640241961	34.097421203	36.262336835
line_57	F	T2	expt_45	vial_4	fly_2	93.6	105.5	112.7	311.8	30.019243105	33.835792174	36.144964721
line_57	F	T2	expt_45	vial_3	fly_1	91.7	104.8	110.3	306.8	29.889178618	34.159061278	35.951760104
line_57	F	T2	expt_45	vial_3	fly_2	91.6	106.6	114	312.2	29.34016656	34.144778988	36.515054452
line_57	F	T2	expt_45	vial_2	fly_3	91.2	104.8	112.8	308.8	29.533678756	33.937823834	36.528497409
line_57	F	T2	expt_45	vial_1	fly_3	91.1	104	109.1	304.2	29.947403024	34.188034188	35.864562788
line_57	F	T2	expt_45	vial_2	fly_1	91	105.4	111.8	308.2	29.526281635	34.198572356	36.275146009
line_57	F	T2	expt_45	vial_1	fly_2	90.6	103.8	109.5	303.9	29.812438302	34.155972359	36.031589339
line_57	F	T2	expt_45	vial_3	fly_3	89.2	101.7	110.9	301.8	29.555997349	33.697813121	36.746189529
line_57	F	T2	expt_45	vial_1	fly_1	89	100.1	107	296.1	30.057413036	33.806146572	36.136440392
line_57	F	T2	expt_45	vial_4	fly_1	86.1	98	107.7	291.8	29.506511309	33.584647019	36.908841672
line_57	M	T2	expt_45	vial_2	fly_1	86	99.5	109.6	295.1	29.142663504	33.717383938	37.139952558
line_57	M	T2	expt_45	vial_1	fly_2	85.2	98.7	109.3	293.2	29.058663029	33.663028649	37.278308322
line_57	M	T2	expt_45	vial_3	fly_2	83.9	98.7	108.7	291.3	28.801922417	33.882595263	37.315482321
line_57	M	T2	expt_45	vial_1	fly_1	83.8	95.8	106.7	286.3	29.269996507	33.461404122	37.268599371
line_57	M	T2	expt_45	vial_3	fly_3	83.3	97.8	107.9	289	28.823529412	33.84083045	37.335640138
line_57	M	T2	expt_45	vial_4	fly_2	82.8	96.7	106.7	286.2	28.93081761	33.787561146	37.281621244
line_57	M	T2	expt_45	vial_3	fly_1	82.8	94.1	104.5	281.4	29.424307036	33.439943141	37.135749822
line_57	M	T2	expt_45	vial_4	fly_3	82.4	96.4	106.7	285.5	28.861646235	33.765323993	37.373029772
line_57	M	T2	expt_45	vial_2	fly_3	82.4	96	107.9	286.3	28.780998952	33.531260915	37.687740133
line_57	M	T2	expt_45	vial_1	fly_3	82.1	95.4	105.2	282.7	29.041386629	33.746020516	37.212592855
line_57	M	T2	expt_45	vial_2	fly_2	78.6	89.4	104.1	272.1	28.886438809	32.855567806	38.257993385
line_57	M	T2	expt_45	vial_4	fly_1	78.4	91.6	103.1	273.1	28.707433175	33.540827536	37.75173929
line_589	F	T2	expt_45	vial_4	fly_2	97.6	106.9	120.8	325.3	30.003074085	32.861973563	37.134952352
line_589	F	T2	expt_45	vial_1	fly_2	100.7	108.2	117	325.9	30.899048788	33.200368211	35.900583001
line_589	F	T2	expt_45	vial_1	fly_1	103	108.4	121.7	333.1	30.921645152	32.542779946	36.535574902
line_589	F	T2	expt_45	vial_1	fly_3	97.2	107.5	119.6	324.3	29.972247919	33.148319457	36.879432624
line_589	F	T2	expt_45	vial_4	fly_1	96.2	107.5	118.3	322	29.875776398	33.385093168	36.739130435
line_589	F	T2	expt_45	vial_3	fly_2	95.4	104.5	117.6	317.5	30.047244094	32.913385827	37.039370079
line_589	F	T2	expt_45	vial_3	fly_1	94.9	104.4	118.4	317.7	29.870947435	32.861189802	37.267862764
line_589	M	T2	expt_45	vial_1	fly_2	94.5	105.4	122.9	322.8	29.275092937	32.651796778	38.073110285
line_589	F	T2	expt_45	vial_2	fly_2	93.8	101.7	117.5	313	29.968051118	32.49201278	37.539936102
line_589	F	T2	expt_45	vial_3	fly_3	93.6	104.9	116.5	315	29.714285714	33.301587302	36.984126984
line_589	M	T2	expt_45	vial_1	fly_3	92.7	101.8	119.7	314.2	29.503500955	32.399745385	38.09675366
line_589	M	T2	expt_45	vial_4	fly_2	92.5	103.9	124.2	320.6	28.852152215	32.407985028	38.739862757
line_589	M	T2	expt_45	vial_4	fly_3	92.3	104.6	121.5	318.4	28.988693467	32.851758794	38.159547739
line_589	F	T2	expt_45	vial_2	fly_3	91.9	102.1	112.4	306.4	29.993472585	33.322454308	36.684073107
line_589	M	T2	expt_45	vial_3	fly_3	91.1	104.6	122.2	317.9	28.656810318	32.903428751	38.439760931
line_589	F	T2	expt_45	vial_2	fly_1	91	102.2	113.5	306.7	29.670687969	33.322464949	37.006847082
line_589	M	T2	expt_45	vial_4	fly_1	90.8	102	116.1	308.9	29.394626093	33.02039495	37.584978958
line_589	M	T2	expt_45	vial_1	fly_1	90.3	100.1	118.6	309	29.223300971	32.394822006	38.381877023
line_589	M	T2	expt_45	vial_2	fly_3	89.8	101.2	116.3	307.3	29.222258379	32.931988285	37.845753336
line_589	M	T2	expt_45	vial_3	fly_2	89.2	100.1	121.1	310.4	28.737113402	32.24871134	39.014175258
line_589	M	T2	expt_45	vial_3	fly_1	89	97.5	112.3	298.8	29.785809906	32.630522088	37.583668005
line_589	F	T2	expt_45	vial_4	fly_3	88.3	100.2	112.8	301.3	29.306339197	33.255891138	37.437769665
line_589	M	T2	expt_45	vial_2	fly_1	88.2	94.4	110.8	293.4	30.061349693	32.174505794	37.764144513
line_589	M	T2	expt_45	vial_2	fly_2	86.7	94.7	112.2	293.6	29.529972752	32.254768392	38.215258856
line_59	F	T2	expt_55	vial_3	fly_3	96.9	110.8	120.2	327.9	29.551692589	33.790789875	36.657517536
line_59	F	T2	expt_55	vial_3	fly_2	99	110.7	119.6	329.3	30.063771637	33.61676283	36.319465533
line_59	F	T2	expt_55	vial_4	fly_3	101.8	111.2	121	334	30.479041916	33.293413174	36.22754491
line_59	F	T2	expt_55	vial_3	fly_1	96.8	112.5	118.8	328.1	29.503200244	34.28832673	36.208473027
line_59	F	T2	expt_55	vial_4	fly_2	96.5	109.2	117.6	323.3	29.848437983	33.776678008	36.374884009
line_59	F	T2	expt_55	vial_1	fly_3	95.2	107.9	113.9	317	30.031545741	34.03785489	35.930599369
line_59	F	T2	expt_55	vial_4	fly_1	94.5	105.9	112.5	312.9	30.201342282	33.844678811	35.953978907
line_59	F	T2	expt_55	vial_1	fly_2	94.5	102.2	109.5	306.2	30.862181581	33.376877858	35.760940562
line_59	M	T2	expt_55	vial_4	fly_2	94.2	105.5	119.1	318.8	29.548306148	33.092848181	37.358845671
line_59	M	T2	expt_55	vial_3	fly_3	93.8	106.2	115.6	315.6	29.721166033	33.650190114	36.628643853
line_59	F	T2	expt_55	vial_2	fly_3	93.2	102.3	111.8	307.3	30.328669053	33.289944679	36.381386267
line_59	M	T2	expt_55	vial_4	fly_1	93.2	106.2	119	318.4	29.271356784	33.354271357	37.374371859
line_59	F	T2	expt_55	vial_2	fly_1	92.9	104.6	113.1	310.6	29.9098519	33.676754668	36.413393432
line_59	M	T2	expt_55	vial_2	fly_2	91.2	103.7	114.6	309.5	29.466882068	33.505654281	37.027463651
line_59	M	T2	expt_55	vial_4	fly_3	91.1	104.1	117.5	312.7	29.133354653	33.290693956	37.575951391
line_59	F	T2	expt_55	vial_1	fly_1	90.4	101.3	102.3	294	30.74829932	34.455782313	34.795918367
line_59	M	T2	expt_55	vial_3	fly_2	90.1	103.9	118.3	312.3	28.850464297	33.269292347	37.880243356
line_59	F	T2	expt_55	vial_2	fly_2	89.9	101	112.4	303.3	29.640619848	33.300362677	37.059017474
line_59	M	T2	expt_55	vial_1	fly_1	89.9	101.1	112.5	303.5	29.621087315	33.311367381	37.067545305
line_59	M	T2	expt_55	vial_2	fly_3	89.6	100.1	115.5	305.2	29.357798165	32.798165138	37.844036697
line_59	M	T2	expt_55	vial_1	fly_3	89.1	100.8	112.6	302.5	29.454545455	33.32231405	37.223140496
line_59	M	T2	expt_55	vial_2	fly_1	88.1	102	112.7	302.8	29.095112285	33.685601057	37.219286658
line_59	M	T2	expt_55	vial_1	fly_2	85.8	99	112.3	297.1	28.879165264	33.322113766	37.798720969
line_59	M	T2	expt_55	vial_3	fly_1	81.7	94.4	109.1	285.2	28.646563815	33.099579243	38.253856942
line_639	F	T2	expt_40	vial_4	fly_2	96.9	108.8	112.5	318.2	30.452545569	34.192331867	35.355122564
line_639	F	T2	expt_40	vial_2	fly_1	98.9	112.2	113.3	324.4	30.487053021	34.586929716	34.926017263
line_639	F	T2	expt_40	vial_4	fly_1	99.1	110.3	119.1	328.5	30.167427702	33.576864536	36.255707763
line_639	F	T2	expt_40	vial_1	fly_2	96.8	108.5	116.5	321.8	30.080795525	33.716594158	36.202610317
line_639	F	T2	expt_40	vial_4	fly_3	94.8	108.2	113.1	316.1	29.990509332	34.229674154	35.779816514
line_639	F	T2	expt_40	vial_3	fly_3	94.7	106.8	110.9	312.4	30.313700384	34.186939821	35.499359795
line_639	F	T2	expt_40	vial_3	fly_1	94.2	105.8	111.7	311.7	30.221366699	33.942893808	35.835739493
line_639	F	T2	expt_40	vial_3	fly_2	93.8	106.3	111.2	311.3	30.13170575	34.14712496	35.72116929
line_639	F	T2	expt_40	vial_1	fly_3	93	102.8	107.5	303.3	30.662710188	33.893834487	35.443455325
line_639	F	T2	expt_40	vial_2	fly_2	91.5	102.4	110.1	304	30.098684211	33.684210526	36.217105263
line_639	F	T2	expt_40	vial_1	fly_1	91.5	102.8	112.3	306.6	29.843444227	33.52902805	36.627527723
line_639	M	T2	expt_40	vial_3	fly_2	91.3	103.6	115.7	310.6	29.394719897	33.354797167	37.250482936
line_639	M	T2	expt_40	vial_2	fly_2	91.1	101.5	112.6	305.2	29.849279161	33.256880734	36.893840105
line_639	M	T2	expt_40	vial_2	fly_1	91.1	100.9	112.7	304.7	29.898260584	33.114538891	36.987200525
line_639	M	T2	expt_40	vial_4	fly_2	91	103.5	113.5	308	29.545454545	33.603896104	36.850649351
line_639	M	T2	expt_40	vial_4	fly_1	90.2	103.2	113.7	307.1	29.371540215	33.604689026	37.023770759
line_639	F	T2	expt_40	vial_2	fly_3	89.8	102.3	106.5	298.6	30.07367716	34.259879437	35.666443403
line_639	M	T2	expt_40	vial_3	fly_3	89.1	97.9	112.5	299.5	29.749582638	32.687813022	37.562604341
line_639	M	T2	expt_40	vial_1	fly_1	88.3	99.8	110.3	298.4	29.591152815	33.445040214	36.963806971
line_639	M	T2	expt_40	vial_4	fly_3	86.4	97	106.4	289.8	29.813664596	33.471359558	36.714975845
line_639	M	T2	expt_40	vial_2	fly_3	86.3	97.5	109.3	293.1	29.44387581	33.265097236	37.291026953
line_639	M	T2	expt_40	vial_3	fly_1	85.9	99	110.2	295.1	29.108776686	33.547949848	37.343273467
line_639	M	T2	expt_40	vial_1	fly_3	84.9	96.1	109.1	290.1	29.265770424	33.126508101	37.607721475
line_639	M	T2	expt_40	vial_1	fly_2	84	97.5	107.5	289	29.065743945	33.737024221	37.197231834
line_642	F	T2	expt_45	vial_4	fly_2	95.4	110.6	117.8	323.8	29.462631254	34.156886967	36.380481779
line_642	F	T2	expt_45	vial_4	fly_1	95.8	110	118.6	324.4	29.531442663	33.908754624	36.559802713
line_642	F	T2	expt_45	vial_4	fly_3	95.9	109.4	120.8	326.1	29.408157007	33.547991414	37.043851579
line_642	F	T2	expt_45	vial_3	fly_2	95.1	106.9	112.4	314.4	30.248091603	34.001272265	35.750636132
line_642	F	T2	expt_45	vial_1	fly_2	95.1	107.3	114.3	316.7	30.028418061	33.880644143	36.090937796
line_642	F	T2	expt_45	vial_3	fly_3	94.9	108.9	116.5	320.3	29.628473306	33.999375585	36.372151108
line_642	F	T2	expt_45	vial_1	fly_3	94.5	108.3	115.9	318.7	29.651710072	33.981801067	36.366488861
line_642	F	T2	expt_45	vial_2	fly_1	94.4	107.7	115.9	318	29.685534591	33.867924528	36.446540881
line_642	F	T2	expt_45	vial_3	fly_1	93.5	104.9	113.2	311.6	30.006418485	33.664955071	36.328626444
line_642	F	T2	expt_45	vial_2	fly_3	93.5	107.5	111.2	312.2	29.948750801	34.433055734	35.618193466
line_642	F	T2	expt_45	vial_2	fly_2	93.1	107.6	115.5	316.2	29.443390259	34.029095509	36.527514231
line_642	F	T2	expt_45	vial_1	fly_1	91.1	104.3	112.7	308.1	29.568321973	33.852645245	36.579032782
line_642	M	T2	expt_45	vial_4	fly_3	90.7	104.8	117.3	312.8	28.996163683	33.503836317	37.5
line_642	M	T2	expt_45	vial_4	fly_1	89.5	101.6	118	309.1	28.955030734	32.869621482	38.175347784
line_642	M	T2	expt_45	vial_3	fly_2	89.1	102.7	114.6	306.4	29.079634465	33.518276762	37.402088773
line_642	M	T2	expt_45	vial_4	fly_2	88.6	101	115.1	304.7	29.077781424	33.147358057	37.774860519
line_642	M	T2	expt_45	vial_2	fly_3	88.5	100	112.9	301.4	29.362972794	33.178500332	37.458526875
line_642	M	T2	expt_45	vial_3	fly_1	87.5	100.6	113.2	301.3	29.0408231	33.388649187	37.570527713
line_642	M	T2	expt_45	vial_3	fly_3	86	99.2	109.3	294.5	29.202037351	33.684210526	37.113752122
line_642	M	T2	expt_45	vial_2	fly_2	85.9	97.5	110.2	293.6	29.257493188	33.208446866	37.534059946
line_642	M	T2	expt_45	vial_1	fly_1	85.9	99	110.5	295.4	29.079214624	33.513879485	37.40690589
line_642	M	T2	expt_45	vial_2	fly_1	85	96.6	106.5	288.1	29.503644568	33.530024297	36.966331135
line_642	M	T2	expt_45	vial_1	fly_2	84.7	97.3	109.1	291.1	29.096530402	33.424939883	37.478529715
line_642	M	T2	expt_45	vial_1	fly_3	80.5	90.7	101.3	272.5	29.541284404	33.28440367	37.174311927
line_646	F	T2	expt_45	vial_1	fly_2	100.1	111.5	122.1	333.7	29.997003296	33.41324543	36.589751274
line_646	F	T2	expt_45	vial_1	fly_3	101.4	111.6	120	333	30.45045045	33.513513514	36.036036036
line_646	F	T2	expt_45	vial_2	fly_2	101.4	110.8	121.5	333.7	30.386574768	33.203476176	36.409949056
line_646	F	T2	expt_45	vial_2	fly_3	99.9	110.6	120.8	331.3	30.153939028	33.383640205	36.462420767
line_646	F	T2	expt_45	vial_3	fly_3	97.4	106.8	117.2	321.4	30.304915993	33.229620411	36.465463597
line_646	F	T2	expt_45	vial_1	fly_1	97.2	108.9	118	324.1	29.990743598	33.600740512	36.40851589
line_646	F	T2	expt_45	vial_4	fly_2	97.1	110	121.4	328.5	29.558599696	33.485540335	36.95585997
line_646	F	T2	expt_45	vial_2	fly_1	96.7	107.9	118.5	323.1	29.928814608	33.395233674	36.675951718
line_646	F	T2	expt_45	vial_3	fly_2	96.6	107.7	117.3	321.6	30.037313433	33.48880597	36.473880597
line_646	F	T2	expt_45	vial_3	fly_1	95.5	107.4	118.6	321.5	29.704510109	33.405909798	36.889580093
line_646	F	T2	expt_45	vial_4	fly_3	95.3	109.1	122.1	326.5	29.188361409	33.415007657	37.396630934
line_646	M	T2	expt_45	vial_3	fly_3	94.9	105.3	117.1	317.3	29.908603845	33.186259061	36.905137094
line_646	F	T2	expt_45	vial_4	fly_1	94	104.3	116.1	314.4	29.89821883	33.174300254	36.927480916
line_646	M	T2	expt_45	vial_4	fly_2	92.9	102.9	120.7	316.5	29.352290679	32.511848341	38.135860979
line_646	M	T2	expt_45	vial_1	fly_2	90.8	103.1	119.3	313.2	28.991060026	32.918263091	38.090676884
line_646	M	T2	expt_45	vial_3	fly_2	90.7	102.8	117.5	311	29.163987138	33.054662379	37.781350482
line_646	M	T2	expt_45	vial_4	fly_1	90.3	100.9	116.8	308	29.318181818	32.75974026	37.922077922
line_646	M	T2	expt_45	vial_1	fly_3	89.8	101.4	116	307.2	29.231770833	33.0078125	37.760416667
line_646	M	T2	expt_45	vial_2	fly_3	89.7	101.3	114.1	305.1	29.400196657	33.202228777	37.397574566
line_646	M	T2	expt_45	vial_1	fly_1	89.1	99.4	114.4	302.9	29.415648729	32.816110928	37.768240343
line_646	M	T2	expt_45	vial_2	fly_2	88.6	98.5	114.7	301.8	29.357190192	32.637508284	38.005301524
line_646	M	T2	expt_45	vial_2	fly_1	88	98.6	112.4	299	29.431438127	32.976588629	37.591973244
line_646	M	T2	expt_45	vial_3	fly_1	82.5	92.6	102	277.1	29.772645254	33.417538795	36.809815951
line_646	M	T2	expt_45	vial_4	fly_3	79.7	89.2	102.2	271.1	29.39874585	32.902987827	37.698266322
line_69	F	T2	expt_55	vial_2	fly_2	98	115.2	120.6	333.8	29.358897543	34.511683643	36.129418814
line_69	F	T2	expt_55	vial_2	fly_3	98.9	114.2	117.6	330.7	29.90625945	34.532809193	35.560931358
line_69	F	T2	expt_55	vial_4	fly_2	100.7	115	123.5	339.2	29.6875	33.903301887	36.409198113
line_69	F	T2	expt_55	vial_4	fly_1	97	110.4	115	322.4	30.086848635	34.243176179	35.669975186
line_69	F	T2	expt_55	vial_3	fly_3	96.6	108	119.7	324.3	29.787234043	33.302497687	36.91026827
line_69	F	T2	expt_55	vial_2	fly_1	96.2	106.4	124.4	327	29.418960245	32.5382263	38.042813456
line_69	M	T2	expt_55	vial_4	fly_1	96.2	108.7	118.2	323.1	29.774063757	33.642835036	36.583101207
line_69	F	T2	expt_55	vial_4	fly_3	95.7	108.5	121.2	325.4	29.409956976	33.343577136	37.246465888
line_69	M	T2	expt_55	vial_4	fly_3	95.5	108.2	119.4	323.1	29.557412566	33.488084184	36.95450325
line_69	F	T2	expt_55	vial_1	fly_1	95.3	108.4	119	322.7	29.532073133	33.591571119	36.876355748
line_69	F	T2	expt_55	vial_1	fly_2	94.4	106.2	122	322.6	29.262244265	32.920024799	37.817730936
line_69	F	T2	expt_55	vial_3	fly_2	93.7	106.2	119.8	319.7	29.308726931	33.218642477	37.472630591
line_69	M	T2	expt_55	vial_2	fly_2	93.1	105.5	119.9	318.5	29.230769231	33.124018838	37.645211931
line_69	M	T2	expt_55	vial_4	fly_2	93	103.3	118.5	314.8	29.542566709	32.814485388	37.642947903
line_69	F	T2	expt_55	vial_1	fly_3	90.6	98.2	107.9	296.7	30.535894843	33.097404786	36.366700371
line_69	M	T2	expt_55	vial_3	fly_2	90	99.6	118	307.6	29.258777633	32.379713914	38.361508453
line_69	M	T2	expt_55	vial_3	fly_1	89.8	97.8	118.4	306	29.346405229	31.960784314	38.692810458
line_69	M	T2	expt_55	vial_3	fly_3	89.3	100	120	309.3	28.871645651	32.331070158	38.79728419
line_69	M	T2	expt_55	vial_1	fly_2	88.9	100.5	117.6	307	28.957654723	32.736156352	38.306188925
line_69	M	T2	expt_55	vial_2	fly_1	88	98.1	116.5	302.6	29.08129544	32.41903503	38.499669531
line_69	F	T2	expt_55	vial_3	fly_1	87.5	99.5	112.2	299.2	29.244652406	33.255347594	37.5
line_69	M	T2	expt_55	vial_2	fly_3	87.4	101	115.2	303.6	28.787878788	33.267457181	37.944664032
line_69	M	T2	expt_55	vial_1	fly_3	87.4	98	116.3	301.7	28.969174677	32.482598608	38.548226715
line_69	M	T2	expt_55	vial_1	fly_1	83	93.5	110.2	286.7	28.950122079	32.61248692	38.437391001
line_705	F	T2	expt_40	vial_2	fly_3	95.8	106.8	121.9	324.5	29.522342065	32.912172573	37.565485362
line_705	F	T2	expt_40	vial_4	fly_3	96.4	108.7	123.8	328.9	29.309820614	33.049559137	37.640620249
line_705	F	T2	expt_40	vial_4	fly_2	96.6	106.2	123	325.8	29.650092081	32.596685083	37.753222836
line_705	F	T2	expt_40	vial_1	fly_1	95.5	107.2	120.8	323.5	29.520865533	33.13755796	37.341576507
line_705	F	T2	expt_40	vial_4	fly_1	94.5	106	119.7	320.2	29.512804497	33.104309806	37.382885696
line_705	F	T2	expt_40	vial_2	fly_2	94.3	108.6	122.4	325.3	28.988625884	33.384568091	37.626806025
line_705	F	T2	expt_40	vial_1	fly_3	93.1	104.6	120.9	318.6	29.221594476	32.831136221	37.947269303
line_705	F	T2	expt_40	vial_1	fly_2	92.5	104.5	118.5	315.5	29.318541997	33.122028526	37.559429477
line_705	F	T2	expt_40	vial_3	fly_3	91.8	104.2	117.3	313.3	29.300989467	33.258857325	37.440153208
line_705	M	T2	expt_40	vial_1	fly_1	90.9	101.9	122.9	315.7	28.793158061	32.277478619	38.92936332
line_705	M	T2	expt_40	vial_4	fly_2	90.6	102.8	123.6	317	28.58044164	32.429022082	38.990536278
line_705	F	T2	expt_40	vial_2	fly_1	90.5	98.8	114.4	303.7	29.799143892	32.53210405	37.668752058
line_705	M	T2	expt_40	vial_4	fly_1	90.3	101.4	125.1	316.8	28.503787879	32.007575758	39.488636364
line_705	M	T2	expt_40	vial_2	fly_3	89.4	102.2	120.9	312.5	28.608	32.704	38.688
line_705	F	T2	expt_40	vial_3	fly_2	89.2	100.6	117.3	307.1	29.045913383	32.758059264	38.196027353
line_705	F	T2	expt_40	vial_3	fly_1	89	99.4	113.5	301.9	29.479960252	32.92480954	37.595230209
line_705	M	T2	expt_40	vial_4	fly_3	88.6	101.3	117.6	307.5	28.81300813	32.943089431	38.243902439
line_705	M	T2	expt_40	vial_1	fly_2	88.2	101.4	120.9	310.5	28.405797101	32.657004831	38.937198068
line_705	M	T2	expt_40	vial_1	fly_3	88	102.1	122.8	312.9	28.124001278	32.630233301	39.24576542
line_705	M	T2	expt_40	vial_3	fly_1	87	99	117.8	303.8	28.637261356	32.58722844	38.775510204
line_705	M	T2	expt_40	vial_2	fly_2	87	100.3	119.8	307.1	28.329534354	32.660371215	39.010094432
line_705	M	T2	expt_40	vial_2	fly_1	86.4	100.1	118.6	305.1	28.318584071	32.80891511	38.872500819
line_705	M	T2	expt_40	vial_3	fly_3	85	98.3	120.1	303.4	28.015820699	32.399472643	39.584706658
line_705	M	T2	expt_40	vial_3	fly_2	84.2	97.7	114.7	296.6	28.388401888	32.939986514	38.671611598
line_707	F	T2	expt_40	vial_3	fly_3	93.4	104.9	123.2	321.5	29.051321928	32.628304821	38.32037325
line_707	F	T2	expt_40	vial_1	fly_2	94.3	107.1	128.9	330.3	28.549803209	32.42506812	39.025128671
line_707	F	T2	expt_40	vial_4	fly_3	95.7	109.5	125	330.2	28.982434888	33.16172017	37.855844942
line_707	F	T2	expt_40	vial_3	fly_1	93.2	106	120.5	319.7	29.15233031	33.156083829	37.691585862
line_707	F	T2	expt_40	vial_1	fly_1	93.2	105	120.4	318.6	29.252981795	32.956685499	37.790332706
line_707	F	T2	expt_40	vial_3	fly_2	92.9	104.8	122.6	320.3	29.004058695	32.719325632	38.276615673
line_707	F	T2	expt_40	vial_2	fly_2	91.8	102.3	121.3	315.4	29.105897273	32.435003171	38.459099556
line_707	F	T2	expt_40	vial_2	fly_1	91.7	103.9	119.4	315	29.111111111	32.984126984	37.904761905
line_707	M	T2	expt_40	vial_1	fly_1	91.7	103.2	123.3	318.2	28.818353237	32.432432432	38.749214331
line_707	F	T2	expt_40	vial_4	fly_2	91.6	104	119.6	315.2	29.060913706	32.994923858	37.944162437
line_707	F	T2	expt_40	vial_4	fly_1	91.5	102.3	120.2	314	29.140127389	32.579617834	38.280254777
line_707	F	T2	expt_40	vial_1	fly_3	91.1	106.3	120.5	317.9	28.656810318	33.438188109	37.905001573
line_707	F	T2	expt_40	vial_2	fly_3	90.9	104.3	120.3	315.5	28.81141046	33.058637084	38.129952456
line_707	M	T2	expt_40	vial_3	fly_2	90.5	102.2	119.7	312.4	28.969270166	32.71446863	38.316261204
line_707	M	T2	expt_40	vial_4	fly_3	90.3	104.4	123.5	318.2	28.378378378	32.80955374	38.812067882
line_707	M	T2	expt_40	vial_4	fly_2	89.8	103.2	121.4	314.4	28.562340967	32.824427481	38.613231552
line_707	M	T2	expt_40	vial_3	fly_3	89.8	102.9	121.9	314.6	28.54418309	32.70820089	38.74761602
line_707	M	T2	expt_40	vial_3	fly_1	89	101.8	120.9	311.7	28.553095926	32.659608598	38.787295476
line_707	M	T2	expt_40	vial_2	fly_2	88.8	103	122.5	314.3	28.253261215	32.771237671	38.975501114
line_707	M	T2	expt_40	vial_1	fly_3	88.4	101.6	122.2	312.2	28.315182575	32.543241512	39.141575913
line_707	M	T2	expt_40	vial_4	fly_1	88.3	101.5	121.3	311.1	28.383156541	32.62616522	38.990678239
line_707	M	T2	expt_40	vial_2	fly_3	88.2	99.6	123.1	310.9	28.369250563	32.036024445	39.594724992
line_707	M	T2	expt_40	vial_1	fly_2	87.8	99.5	120.7	308	28.506493506	32.305194805	39.188311688
line_707	M	T2	expt_40	vial_2	fly_1	87.5	96.2	121.1	304.8	28.707349081	31.56167979	39.730971129
line_712	F	T2	expt_40	vial_4	fly_1	94.1	106	114.6	314.7	29.901493486	33.682872577	36.415633937
line_712	F	T2	expt_40	vial_2	fly_2	97.1	109.6	117	323.7	29.99691072	33.858510967	36.144578313
line_712	F	T2	expt_40	vial_1	fly_3	98.2	111.7	118.4	328.3	29.911666159	34.023758757	36.064575084
line_712	F	T2	expt_40	vial_4	fly_2	93	104.2	113.1	310.3	29.970995811	33.580406059	36.448598131
line_712	F	T2	expt_40	vial_3	fly_1	92.7	104.2	113.3	310.2	29.883945841	33.591231464	36.524822695
line_712	F	T2	expt_40	vial_2	fly_3	90.5	102	114.1	306.6	29.517286367	33.268101761	37.214611872
line_712	F	T2	expt_40	vial_4	fly_3	90.3	101.3	110.7	302.3	29.870989084	33.509758518	36.619252398
line_712	M	T2	expt_40	vial_4	fly_2	90	101.1	113.8	304.9	29.517874713	33.158412594	37.323712693
line_712	F	T2	expt_40	vial_1	fly_1	89.6	101.7	110.9	302.2	29.649238915	33.653209795	36.697551291
line_712	F	T2	expt_40	vial_3	fly_2	89.4	101.6	109.5	300.5	29.750415973	33.81031614	36.439267887
line_712	M	T2	expt_40	vial_4	fly_3	88.8	101	116.8	306.6	28.962818004	32.941943901	38.095238095
line_712	F	T2	expt_40	vial_3	fly_3	88.5	101.4	109.8	299.7	29.52952953	33.833833834	36.636636637
line_712	M	T2	expt_40	vial_1	fly_3	88.3	101.2	113.4	302.9	29.15153516	33.410366458	37.438098382
line_712	F	T2	expt_40	vial_1	fly_2	87.5	99.9	108.5	295.9	29.570800946	33.76140588	36.667793173
line_712	F	T2	expt_40	vial_2	fly_1	87.4	99.7	108.8	295.9	29.537005745	33.693815478	36.769178777
line_712	M	T2	expt_40	vial_3	fly_1	86.7	97.7	108.4	292.8	29.610655738	33.367486339	37.021857923
line_712	M	T2	expt_40	vial_2	fly_1	86.7	100.3	113.6	300.6	28.842315369	33.366600133	37.791084498
line_712	M	T2	expt_40	vial_1	fly_1	84.6	96.6	111	292.2	28.952772074	33.059548255	37.987679671
line_712	M	T2	expt_40	vial_2	fly_3	84.4	96.3	108.5	289.2	29.18395574	33.298755187	37.517289073
line_712	M	T2	expt_40	vial_2	fly_2	84.4	94.2	103.4	282	29.929078014	33.404255319	36.666666667
line_712	M	T2	expt_40	vial_1	fly_2	84.4	97	110.3	291.7	28.933836133	33.253342475	37.812821392
line_712	M	T2	expt_40	vial_3	fly_2	83.1	95.2	108.6	286.9	28.964796096	33.182293482	37.852910422
line_712	M	T2	expt_40	vial_4	fly_1	83	94.5	107.4	284.9	29.133029133	33.16953317	37.697437697
line_712	M	T2	expt_40	vial_3	fly_3	78.8	90.1	104.7	273.6	28.801169591	32.93128655	38.26754386
line_714	F	T2	expt_40	vial_2	fly_2	96.5	106.4	118.1	321	30.062305296	33.146417445	36.791277259
line_714	F	T2	expt_40	vial_4	fly_1	96.8	107.2	115.6	319.6	30.287859825	33.541927409	36.170212766
line_714	F	T2	expt_40	vial_4	fly_2	97.4	109.1	117.7	324.2	30.04318322	33.652066626	36.304750154
line_714	F	T2	expt_40	vial_1	fly_2	96.4	105.9	116.7	319	30.219435737	33.197492163	36.5830721
line_714	F	T2	expt_40	vial_1	fly_3	95.6	108.3	117.7	321.6	29.726368159	33.675373134	36.598258706
line_714	F	T2	expt_40	vial_2	fly_1	95	106.8	118.6	320.4	29.650436954	33.333333333	37.016229713
line_714	F	T2	expt_40	vial_3	fly_3	92.9	105.9	113.4	312.2	29.756566304	33.920563741	36.322869955
line_714	F	T2	expt_40	vial_4	fly_3	92	100.2	114.9	307.1	29.957668512	32.627808531	37.414522957
line_714	F	T2	expt_40	vial_1	fly_1	91.8	103.6	116.2	311.6	29.46084724	33.24775353	37.29139923
line_714	F	T2	expt_40	vial_3	fly_2	91.4	101.6	111.1	304.1	30.055902664	33.410062479	36.534034857
line_714	F	T2	expt_40	vial_2	fly_3	91.3	102.5	113.2	307	29.739413681	33.38762215	36.872964169
line_714	M	T2	expt_40	vial_2	fly_1	91.3	101.8	115.2	308.3	29.614012326	33.019785923	37.366201752
line_714	F	T2	expt_40	vial_3	fly_1	90.5	100	112.1	302.6	29.907468605	33.046926636	37.045604759
line_714	M	T2	expt_40	vial_1	fly_1	89.7	103.1	114.1	306.9	29.227761486	33.594004562	37.178233952
line_714	M	T2	expt_40	vial_1	fly_2	88.7	99.2	112.2	300.1	29.556814395	33.055648117	37.387537488
line_714	M	T2	expt_40	vial_4	fly_3	88.2	99.6	112.7	300.5	29.351081531	33.144758735	37.504159734
line_714	M	T2	expt_40	vial_4	fly_1	88.1	100.7	112.9	301.7	29.201193238	33.377527345	37.421279417
line_714	M	T2	expt_40	vial_1	fly_3	87.8	99.7	113.8	301.3	29.140391636	33.089943578	37.769664786
line_714	M	T2	expt_40	vial_4	fly_2	87.4	98.8	112.2	298.4	29.289544236	33.109919571	37.600536193
line_714	M	T2	expt_40	vial_2	fly_3	87.1	98.2	111.5	296.8	29.346361186	33.086253369	37.567385445
line_714	M	T2	expt_40	vial_3	fly_1	84.7	95	108.7	288.4	29.368932039	32.94036061	37.690707351
line_714	M	T2	expt_40	vial_2	fly_2	83.2	94.7	107.3	285.2	29.172510519	33.204768583	37.622720898
line_714	M	T2	expt_40	vial_3	fly_3	82.3	92.5	108.1	282.9	29.091551785	32.697066101	38.211382114
line_714	M	T2	expt_40	vial_3	fly_2	82	91.8	106.3	280.1	29.275258836	32.774009282	37.950731881
line_73	F	T2	expt_55	vial_2	fly_3	98.8	111	121.5	331.3	29.821913673	33.504376698	36.673709629
line_73	F	T2	expt_55	vial_1	fly_1	99.1	108.9	122.5	330.5	29.984871407	32.950075643	37.06505295
line_73	F	T2	expt_55	vial_4	fly_2	102.1	110.8	121.9	334.8	30.495818399	33.094384707	36.409796894
line_73	F	T2	expt_55	vial_3	fly_2	98.7	111.1	120.1	329.9	29.918157017	33.676871779	36.404971203
line_73	F	T2	expt_55	vial_2	fly_2	98	112	123.4	333.4	29.394121176	33.593281344	37.012597481
line_73	F	T2	expt_55	vial_4	fly_3	96.3	107.9	118.3	322.5	29.860465116	33.457364341	36.682170543
line_73	F	T2	expt_55	vial_4	fly_1	94.8	110	121	325.8	29.097605893	33.763044813	37.139349294
[truncated: 3,617 more rows]
