# Supplementary material for: New Components of Drosophila Leg Development Identified through Genome Wide Association Studies
Source: PLoS One. 2013 Apr 1;8(4):e60261. doi: 10.1371/journal.pone.0060261 (PMC3613359; doi:10.1371/journal.pone.0060261)
Supplement: Table S2 — ANOVA of leg proportions. (XLS) [file pone.0060261.s004.xls]

## Sheet: anova_Var_noT3
Trait	Leg Type	Source of Variation	DF	MS	F	p-value	σ2
% Femur	T1	Sex	1	26.6866	82.2616	<0.001	fixed
		Line	116	2.7611	8.23396	<0.001	0.100206
		Sex * Line	116	0.324411	1.56627	0.00100305	0.00954293
		Vial(Line)	351	0.218043	1.05272	0.315289	0.00181994
		Sex * Vial(Line)	351	0.207123	1.03498	0.330588	0.00233365
		Error	1872	0.200122	-	-	0.200122
	T2	Sex	1	254.533	1272.85	<0.001	fixed
		Line	116	2.43826	11.3725	<0.001	0.0918637
		Sex * Line	116	0.199972	1.5677	0.000981552	0.0058921
		Vial(Line)	351	0.141985	1.11311	0.157962	0.00240472
		Sex * Vial(Line)	351	0.127557	1.18004	0.019284	0.00648727
		Error	1872	0.108095	-	-	0.108095
% Tibia	T1	Sex	1	51.8519	222.765	<0.001	fixed
		Line	116	3.452	15.7503	<0.001	0.132989
		Sex * Line	116	0.232766	1.24819	0.0650289	0.00425765
		Vial(Line)	351	0.172887	0.927098	0.760681	0
		Sex * Vial(Line)	351	0.186482	1.3139	<0.001	0.0125849
		Error	1872	0.14193	-	-	0.14193
	T2	Sex	1	199.525	1169.22	<0.001	fixed
		Line	116	3.38456	19.2793	<0.001	0.132564
		Sex * Line	116	0.170648	1.81277	<0.001	0.00625438
		Vial(Line)	351	0.0990433	1.05212	0.317181	0.000817775
		Sex * Vial(Line)	351	0.0941367	1.09945	0.118309	0.00283838
		Error	1872	0.0856215	-	-	0.0856215
% Tarsus	T1	Sex	1	152.936	253.203	<0.001	fixed
		Line	116	7.44968	11.4008	<0.001	0.280739
		Sex * Line	116	0.604005	2.1091	<0.001	0.0260385
		Vial(Line)	351	0.335814	1.17261	0.0681432	0.00823874
		Sex * Vial(Line)	351	0.286381	1.12822	0.06615	0.0108487
		Error	1872	0.253835	-	-	0.253835
	T2	Sex	1	904.771	2037.21	<0.001	fixed
		Line	116	7.64792	16.3539	<0.001	0.296613
		Sex * Line	116	0.444124	2.20973	<0.001	0.0199452
		Vial(Line)	351	0.224514	1.11707	0.150093	0.00392146
		Sex * Vial(Line)	351	0.200986	1.33137	<0.001	0.016675
		Error	1872	0.150961	-	-	0.150961
