# Supplementary material for: New Components of Drosophila Leg Development Identified through Genome Wide Association Studies
Source: PLoS One. 2013 Apr 1;8(4):e60261. doi: 10.1371/journal.pone.0060261 (PMC3613359; doi:10.1371/journal.pone.0060261)
Supplement: Table S7 — Observed expression of analyzed candidates. * = selected early, † = previously published, P = patterned expression, U = ubiquitous expression. (XLS) [file pone.0060261.s009.xls]

## Sheet: Sheet1
Gene	Embryos	Leg disc	Antennal disc	Eye disc	Wing disc	Associated Segment
bnl*	P†	P	P	-	P	Tibia
boi	-	P	P	U	P	Femur
CG10947*	-	U	U	U	U	Femur
CG13707	-	U	U	U	U	Tarsus
CG15012*	U	U	U	U	U	Tarsus
CG18317	U	U	U	U	U	Femur
CG30371	-	P	P	-	-	Tibia
CG32333	-	P	P	U	U	Tibia
CG33218	-	-	-	-	-	Femur
CG3961	P	P	P	P	U	Femur
CG42353	-	-	-	-	-	Tibia
CG42354	-	-	-	-	-	Tibia
CG43173	-	P	P	-	P	Tarsus
CG43174	-	U	U	U	U	Tarsus
CG43444	P	U	U	P	U	Femur
CG5549	-	-	-	-	-	Femur
CG6841	U	U	U	U	U	Tarsus
CG7695	-	U	U	U	U	Tibia
CG7949	P	-	-	-	-	Femur
CG9129	-	U	U	U	U	Tibia
CG9134	P	P	P	P	-	Tibia
chinmo	-	U	U	U	U	Tarsus
Cka	-	U	U	U	U	Tarsus
ckn	U	U	U	P	U	Tarsus
CSN1b	U	U	U	U	U	Tarsus
disco-r	P	P	P	-	P	Tarsus
dpr8	-	-	-	-	-	Femur
eIF6	P	P	P	U	U	Femur
GlcT-1*	P	U	U	U	U	Femur
Hexo1*	U	U	U	U	U	Tarsus
mspo	P	-	-	-	-	Femur
mys*	-	U	U	U	U	Tarsus
PI31*	-	P	P	-	-	Femur
Piezo*	U	P	P	U	U	Tibia
RYBP	U	U	U	U	U	Tarsus
sick	P	U	U	U	U	Femur
ytr	P	P	P	U	U	Femur
