# Supplementary material for: New Components of Drosophila Leg Development Identified through Genome Wide Association Studies
Source: PLoS One. 2013 Apr 1;8(4):e60261. doi: 10.1371/journal.pone.0060261 (PMC3613359; doi:10.1371/journal.pone.0060261)
Supplement: Table S9 — False Discovery Rate Estimate. (XLS) [file pone.0060261.s011.xls]

## Sheet: Sheet1
Leg Segment	Leg Type	Sex	#SNPs below cutoff	Expected #	FDR
Femur	T1	M	35	20.584	0.588
		F	37	20.584	0.556
	T2	M	32	20.584	0.643
		F	28	20.584	0.735
Tibia	T1	M	19	20.584	1.083
		F	13	20.584	1.583
	T2	M	15	20.584	1.372
		F	19	20.584	1.083
Tarsus	T1	M	16	20.584	1.286
		F	16	20.584	1.286
	T2	M	26	20.584	0.792
		F	24	20.584	0.858
